# Supplementary material for: Oxford nanopore technologies—a valuable tool to generate whole-genome sequencing data for in silico serotyping and the detection of genetic markers in Salmonella
Source: Front Vet Sci. 2023 Jun 1;10:1178922. doi: 10.3389/fvets.2023.1178922 (PMC10267320; doi:10.3389/fvets.2023.1178922)
Supplement: SUPPLEMENTARY TABLE S1 — Sequencing quality. [file Table_1.XLSX]

## Sheet: Quality (Table 1)
Sample	Sequencing technology	Basepairs (bp)	Reads	Q15 (%)	Q30	Mean read length	Coverage	contigs	GC content	n50	Reference genome fraction (%)	Contamination Kraken (reads)	1stMatch	%1stMatch	2ndMatch	%2ndMatch	3rdMatch	%3rdMatch	4thMatch	%4thMatch
16PM0056	ONT	4792418.00	196173	15.1		9040.5	347.745	2	52.29	4698810	92.2		Salmonella	99.49	Homo	0.33	Escherichia	0.06	Klebsiella	0.02
16PM0056	ONT and Illumina	4792310.00					NA	2	52.29	4698711	92.2		NA
16PM0056	Illumina	4753042.00	1554088		0.737451	214	65.2108	33	52.27	396657	91.1		Salmonella	96.41	Escherichia	0.32	Citrobacter	0.17	Klebsiella	0.17
16PM0089	ONT	4926927.00	325905	14.3		7830.3	500.379	1	52.27	4926927	91.7		Salmonella	95.17	Escherichia	3.21	Homo	0.48	Citrobacter	0.35
16PM0089	ONT and Illumina	4926476.00					NA	1	52.26	4926476	91.7		NA
16PM0089	Illumina	4744506.00	2504770		0.739644	248	121.801	38	52.26	646442	91.0		Salmonella	81.19	Escherichia	8.03	Klebsiella	0.77	Citrobacter	0.49
16PM0105	ONT	4776301.00	147849	14.8		2991.3	86.7178	2	52.18	4689612	90.6		Salmonella	97.81	Escherichia	1.03	Homo	0.43	Klebsiella	0.20
16PM0105	ONT and Illumina	4776056.00					NA	2	52.18	4689612	90.6		NA
16PM0105	Illumina	4744885.00	2759102		0.786673	202	109.282	29	52.14	455561	98.7		Salmonella	93.20	Escherichia	1.49	Klebsiella	0.43	Citrobacter	0.32
16PM0121	ONT	4779608.00	111907	14.6		2991.3	65.6367	3	52.05	4613811	86.5		Salmonella	91.92	Escherichia	6.35	Homo	0.47	Klebsiella	0.32
16PM0121	ONT and Illumina	4779447.00					NA	3	52.05	4613744	86.5		NA
16PM0121	Illumina	4748039.00	3257078		0.740634	253	161.577	43	52.02	594270	85.7		Salmonella	88.09	Escherichia	6.48	Klebsiella	0.60	Citrobacter	0.40
16PM0122	ONT	5122135.00	151467	9.5		4306.1	127.889	2	52.11	5095778	85.8		Salmonella	92.87	Escherichia	1.91	Klebsiella	1.53	Homo	0.76
16PM0122	ONT and Illumina	5121971.00					NA	2	52.11	5095612	85.8		NA
16PM0122	Illumina	4959116	955304		0.738359	267	50.013	166	52.2	73306	82.9		Salmonella	77.20	Escherichia	3.01	Klebsiella	1.77	Edwardsiella	1.56
16PM0124	ONT	4871836.00	69676	8.8		9061.9	123.803	2	51.41	4829160	67.9		Salmonella	96.81	Escherichia	2.08	Homo	0.74	Klebsiella	0.04
16PM0124	ONT and Illumina	4871667.00					NA	2	51.41	4829000	68.3		NA
16PM0124	Illumina	4794707.00	1521934		0.73799	216	64.4584	60	51.36	248077	67.6		Salmonella	93.05	Escherichia	2.04	Klebsiella	0.13	Citrobacter	0.11
16PM0161	ONT	4820495.00	96510	8		5571.6	105.434	2	52.24	4722865	88.9		Salmonella	95.32	Escherichia	3.53	Homo	0.61	Klebsiella	0.09
16PM0161	Illumina	4783242.00	1446498		0.714533	217	61.5471	34	52.22	485734	88.1		Salmonella	90.58	Escherichia	3.52	Klebsiella	0.24	Homo	0.22
16PM0161	ONT and Illumina	4820330.00					NA	2	52.12	4722595	88.9		NA
16PM0171	ONT	4760601.00	205558	8.6		4310.2	173.725	1	52.24	4760601	89.1		Salmonella	99.12	Homo	0.47	Citrobacter	0.10	Escherichia	0.09
16PM0171	ONT and Illumina	4760627.00					NA	1	52.24	4760627	89.1		NA
16PM0171	Illumina	4724224.00	2599120		0.744799	236	120.273	46	52.22	335717	88.4		Salmonella	97.60	Escherichia	0.32	Citrobacter	0.26	Klebsiella	0.19
16PM0176	ONT	4533885.00	150368	8.8		5334.3	157.276	1	52.28	4533885	86.3		Salmonella	99.15	Homo	0.47	Citrobacter	0.09	Escherichia	0.09
16PM0176	ONT and Illumina	4533884.00					NA	1	52.28	4533884	86.3		NA
16PM0176	Illumina	4484471.00	1960170		0.733666	236	90.7059	42	52.26	302398	88.4		Salmonella	96.92	Citrobacter	0.33	Escherichia	0.32	Klebsiella	0.21
16PM0256	ONT	4799954.00	293978	8.8		2268.8	130.78	1	52.28	4799954	89.2		Salmonella	95.77	Escherichia	1.43	Homo	0.67	Klebsiella	0.49
16PM0256	ONT and Illumina	4799776.00					NA	1	52.28	4799776	89.2		NA
16PM0256	Illumina	4762787.00	2257800		0.756817	232	102.708	32	52.26	326583	88.4		Salmonella	95.02	Escherichia	0.51	Klebsiella	0.43	Citrobacter	0.32
16PM0296	ONT	4745768.00	177514	9.2		4358.7	151.712	1	52.22	4745768	90.9		Salmonella	98.01	Escherichia	0.88	Homo	0.60	Citrobacter	0.18
16PM0296	ONT and Illumina	4745309.00					NA	1	52.23	4745309	90.8		NA
16PM0296	Illumina	4708437.00	1671854		0.720124	244	79.9867	27	52.21	428136	90.1		Salmonella	96.88	Escherichia	0.33	Citrobacter	0.29	Klebsiella	0.16
17PM0009	ONT	4745767.00	89944	9.1		5757.3	101.536	2	52.17	4686397	91.0		Salmonella	98.29	Escherichia	0.86	Homo	0.58	Klebsiella	0.05
17PM0009	ONT and Illumina	4745238.00					NA	2	52.17	4685866	91.0		NA
17PM0009	Illumina	5076722.00	1608768		0.748423	215	67.8206	212	51.92	88429	94.4		Salmonella	96.57	Escherichia	0.31	Citrobacter	0.15	Klebsiella	0.14
17PM0024	ONT	4830864.00	171830	14.3		11337.8	381.995	2	52.22	4723170	88.8		Salmonella	98.15	Enterobacter	0.76	Escherichia	0.26	Homo	0.25
17PM0024	Illumina	4791343.00	1498376		0.718122	232	68.1614	40	52.19	336303	88.0		Salmonella	94.87	Escherichia	0.56	Enterobacter	0.41	Citrobacter	0.32
17PM0024	ONT and Illumina	4830760.00					NA	2	52.22	4723065	88.8		NA
17PM0051	ONT	4708354.00	161917	13		4467.4	141.833	1	52.16	4708354	88.6		Salmonella	99.61	Homo	0.20	Escherichia	0.06	Klebsiella	0.03
17PM0051	ONT and Illumina	4708336.00					NA	1	52.16	4708336	88.6		NA
17PM0051	Illumina	4672605.00	2388700		0.73654	246	115.22	35	52.14	518493	87.8		Salmonella	98.02	Escherichia	0.32	Klebsiella	0.13	Citrobacter	0.11
17PM0053	ONT	4810647.00	65050	14.7		4687.8	59.7924	1	52.09	4810647	89.3		Salmonella	99.45	Homo	0.35	Escherichia	0.08	Klebsiella	0.03
17PM0053	ONT and Illumina	4810538.00					NA	1	52.08	4810538	89.3		NA
17PM0053	Illumina	4767515.00	4068234		0.693261	244	194.637	43	52.06	309045	88.6		Salmonella	97.39	Escherichia	0.31	Citrobacter	0.17	Klebsiella	0.12
17PM0054	ONT	4906520.00	111046	8.4		7457.7	162.382	5	51.97	4688985	87.2		Salmonella	88.96	Escherichia	2023-12-10	Homo	0.45	Klebsiella	0.08
17PM0054	ONT and Illumina	4906511.00					NA	5	51.97	4689002	87.2		NA
17PM0054	Illumina	4864639.00	3369956		0.760904	251	165.855	53	51.96	367719	86.4		Salmonella	82.68	Escherichia	12.26	Klebsiella	0.35	Citrobacter	0.10
17PM0072	ONT	4913694.00	204335	14.1		3650.4	146.256	2	52.13	4839116	91.6		Salmonella	99.23	Escherichia	0.40	Homo	0.20	Klebsiella	0.02
17PM0072	ONT and Illumina	4913607.00					NA	2	52.13	4839036	91.6		NA
17PM0072	Illumina	4873937.0	2085828		0.71573	262	107.154	32	52.1	478554	90.8		Salmonella	96.71	Escherichia	1.07	Klebsiella	0.13	Citrobacter	0.10
17PM0167	ONT	5014186.00	490141	14.7		3650.4	350.826	2	52.09	4916809	89.3		Salmonella	94.54	Escherichia	3.60	Klebsiella	0.45	Homo	0.35
17PM0167	ONT and Illumina	5014077.00					NA	2	52.08	4916698	89.3		NA
17PM0167	Illumina	4973094.00	1791434		0.761532	198	69.5498	37	52.08	318403	88.5		Salmonella	86.53	Escherichia	3.83	Klebsiella	0.47	Citrobacter	0.31
17PM0271	ONT	4707855.00	133950	8.2		6156.3	161.693	1	52.04	4707885	87.6		Salmonella	98.98	Homo	0.62	Escherichia	0.21	Klebsiella	0.02
17PM0271	ONT and Illumina	4707876.00					NA	1	52.04	4707876	87.6		NA
17PM0271	Illumina	4659330.00	2118340		0.732787	239	99.2712	44	52.01	249889	86.8		Salmonella	96.78	Escherichia	0.46	Citrobacter	0.17	Klebsiella	0.13
17PM0282	ONT	5061594.00	159719	14.3		4844.7	154.758	2	52.13	4967589	98.1		Salmonella	98.57	Homo	0.46	Escherichia	0.35	Klebsiella	0.12
17PM0282	ONT and Illumina	5061512.00					NA	2	52.13	4967508	98.1		NA
17PM0282	Illumina	5002430.00	635354		0.79797	241	30.6241	77	52.12	255191	97.1		Salmonella	96.21	Escherichia	0.45	Citrobacter	0.16	Klebsiella	0.16
17PM0296	ONT	4998567.00	151452	7.1		3409.5	103.275	2	52.12	4966625	95.8		Salmonella	95.70	Escherichia	3.04	Homo	0.31	Klebsiella	0.22
17PM0296	ONT and Illumina	4830760.00					NA	2	52.21	4723065	95.7		NA
17PM0296	Illumina	4950407.00	2013640		0.742421	253	101.89	71	52.09	250631	94.8		Salmonella	86.22	Escherichia	4.46	Klebsiella	1.13	Citrobacter	0.47
18PM0004	ONT	4913454.00	135272	14		5539	149.854	2	52.13	4838877	91.6		Salmonella	99.21	Escherichia	0.38	Homo	0.21	Klebsiella	0.02
18PM0004	ONT and Illumina	4913419.00					NA	2	52.13	4838848	91.6		NA
18PM0004	Illumina	4873280.0	2984952		0.752106	250	149.248	31	52.1	494152	90.8		Salmonella	96.54	Escherichia	0.95	Klebsiella	0.13	Citrobacter	0.11
18PM0007	ONT	4712991.00	140231	11.9		4234	118.748	1	52.24	4712991	93.1		Salmonella	99.55	Homo	0.20	Escherichia	0.10	Klebsiella	0.02
18PM0007	ONT and Illumina	4729111.00					NA	1	52.15	4712704	93.1		NA
18PM0007	Illumina	4675592.00	2431662		0.68036	228	110.884	26	52.22	460153	92.3		Salmonella	96.54	Escherichia	0.29	Klebsiella	0.13	Citrobacter	0.13
18PM0031	ONT	4791547.00	48383	6.5		8089.6	78.2798	2	52.18	4741900	91.1		Salmonella	99.51	Homo	0.26	Escherichia	0.13	Klebsiella	0.02
18PM0031	ONT and Illumina	4791542.00					NA	2	52.18	4741895	91.1		NA
18PM0031	Illumina	4730149.00	1772474		0.759379	242	85.7877	55	52.15	224785	90.2		Salmonella	97.40	Escherichia	0.35	Citrobacter	0.10	Klebsiella	0.09
18PM0045	ONT	4926683.00	74435	6.6		3037.2	45.2148	1	52.07	4926683	89.2		Salmonella	96.27	Escherichia	1.55	Klebsiella	0.47	Homo	0.27
18PM0045	ONT and Illumina	4926685.00					NA	1	52.06	4926685	89.2		NA
18PM0045	Illumina	4874023.00	4247990		0.683946	245	208.152	47	52.09	313278	88.4		Salmonella	92.91	Escherichia	1.70	Klebsiella	0.56	Citrobacter	0.33
18PM0092	ONT	4939811.00	168628	7.9		2038.6	68.753	3	51.99	4719952	89.6		Salmonella	93.87	Escherichia	2.98	Klebsiella	0.67	Enterobacter	0.65
18PM0092	ONT and Illumina	4939730.00					NA	3	52.11	4720028	89.6		NA
18PM0092	Illumina	4875290.00	3444864		0.760715	244	168.109	55	51.97	232978	88.8		Salmonella	81.96	Escherichia	4.10	Shigella	1.01	Klebsiella	0.93
18PM0135	ONT	4788582.00	83074	12.2		3689.7	61.3036	1	52.24	4788582	91.6		Salmonella	99.24	Homo	0.42	Klebsiella	0.09	Escherichia	0.09
18PM0135	ONT and Illumina	4788542.00					NA	1	52.24	4788542	91.6		NA
18PM0135	Illumina	4749705.00	3750478		0.757995	252	189.024	38	52.22	406015	90.8		Salmonella	97.94	Escherichia	0.35	Klebsiella	0.19	Citrobacter	0.10
19PM0148	ONT	4957210.00	28007	8.2		11313	63.3686	2	52.18	4678605	89.6		Salmonella	94.92	Escherichia	4.65	Homo	0.23	Klebsiella	0.09
19PM0148	ONT and Illumina	4957006.00					NA	2	52.18	4678441	89.6		NA
19PM0148	Illumina	4917892.00	2071834		0.786625	215	89.0889	48	52.16	232037	88.8		Salmonella	93.42	Escherichia	2.01	Klebsiella	0.22	Citrobacter	0.15
