# Supplementary material for: Oxford nanopore technologies—a valuable tool to generate whole-genome sequencing data for in silico serotyping and the detection of genetic markers in Salmonella
Source: Front Vet Sci. 2023 Jun 1;10:1178922. doi: 10.3389/fvets.2023.1178922 (PMC10267320; doi:10.3389/fvets.2023.1178922)
Supplement: SUPPLEMENTARY TABLE S2 — Serotyping. [file Table_2.XLSX]

## Sheet: Table 2
		SISTR							SeqSero2
	Slide agglutination test	Illumina (_SR)		ONT only (_LR)		ONT and Illumina (_LR_SR)		Comments	Illumina (_SR)		ONT only (_LR)		ONT and Illumina (_LR_SR)		Comments
Sample	KWS	Output	h1 | h2 | o_antigen	Output	h1 | h2 | o_antigen	Output	h1 | h2 | o_antigen			O_antigen:h1:h2	ONT only (_LR)	O_antigen:h1:h2	ONT and Illumina (_LR_SR)	O_antigen:h1:h2
16PM0089	Hadar	Hadar	z10 | e,n,x | 6,8	Hadar	z10 | e,n,x | 6,8	Hadar	z10 | e,n,x | 6,8	PASS	Hadar	8:z10:e,n,x	Hadar	8:z10:e,n,x	Hadar	8:z10:e,n,x	NA
16PM0105	Gallinarum	Gallinarum	g,m | |1,9,12	Gallinarum	g,m | |1,9,12	Gallinarum	g,m | |1,9,12	PASS	Gallinarum or Enteritidis	9:g,m:-	Gallinarum or Enteritidis	9:g,m:-	Gallinarum or Enteritidis	9:g,m:-	ALL: Sdf I that is characteristic of commonly circulating strains of serotype Enteritidis was not detected. The predicted serotypes share the same general formula: 9:g,m:- and can be differentiated by additional analysis.
16PM0121	O 9, 12 H l,v; --	Zaiman|Goettingen|Napoli|York|Toronto|Nordrhein	l,v|e,n,z15|	I D1:-:l,v	|l,v|	Zaiman|Goettingen|Napoli|York|Toronto|Nordrhein	l,v|e,n,z15|	SR, LR_SR: WARNING: Only matched 285 cgMLST330 loci. Min threshold for confident serovar prediction from cgMLST is 297.0, LR: WARNING: H1 antigen gene (fliC) missing. Cannot determine H1 antigen. Cannot accurately predict serovar from antigen genes. Only matched 279 cgMLST330 loci. Min threshold for confident serovar prediction from cgMLST is 297.0	Goettingen	9:l,v:e,n,z15	Goettingen	9:l,v:e,n,z15	Goettingen	9:l,v:e,n,z15	NA
16PM0122	Abony	Albony/I 1,4,[5],12:b:-	b| |1,4,[5],12	Albony/I 1,4,[5],12:b:-	b| |1,4,[5],12	Albony/I 1,4,[5],12:b:-	b| |1,4,[5],12	SR: WARNING: Only matched 259 cgMLST330 loci. Min threshold for confident serovar prediction from cgMLST is 297.0, LR: WARNING: Only matched 280 cgMLST330 loci. Min threshold for confident serovar prediction from cgMLST is 297.0, LR_SR: WARNING: Only matched 276 cgMLST330 loci. Min threshold for confident serovar prediction from cgMLST is 297.0	potential monophasic variant of Paratyphi B*	4:b:-	potential monophasic variant of Paratyphi B*	4:b:-	potential monophasic variant of Paratyphi B*	4:b:-	SR: The SNP in gene STM3356 that is associated with the d-Tartrate nonfermenting phenotype characteristic of the typhoidal pathotype was not detected. The input genome cannot be identified as Salmonella. Check the input for taxonomic ID, contamination, or sequencing quality. LR, LR_SR: This predicted serotype is not in the Kauffman-White scheme. The SNP in gene STM3356 that is associated with the…
16PM0124	III_diarizonae	IIIb O:61:k:1,5,7/III_diarizonae	IIIb O:61:k:1,5,7	IIIb O:61:k:1,5,7/III_diarizonae	IIIb O:61:k:1,5,7	IIIb O:61:k:1,5,7/III_diarizonae	IIIb O:61:k:1,5,7	PASS	IIIb 61:k:1,5,(7)/III_diarizonae	61:k:1,5,7	IIIb 61:k:1,5,(7)/III_diarizonae	61:k:1,5,7	IIIb 61:k:1,5,(7)/III_diarizonae	61:k:1,5,7	NA
16PM0161	Tennessee	Tenessee	z29 || 6,7,14	Tennessee	z29||6,7,14	Tennessee	z29||6,7,14	PASS	Tennessee	7:z29:-	Tennessee	7:z29:-	Tennessee	7:z29:-	NA
16PM0256	Goldcoast	Goldcoast	r| l,w |6,8	Goldcoast	r| l,w |6,8	Goldcoast	r| l,w |6,8	PASS	Goldcoast or Brikama	8:r:l,w	Goldcoast or Brikama	8:r:l,w	Goldcoast or Brikama	8:r:l,w	ALL: The predicted serotypes share the same general formula: 8:r:l,w and can be differentiated by additional analysis.
16PM0296	Anatum	Anatum	e,h| 1,6|3,{10}{15}{15,34}	Anatum	e,h| 1,6|3,{10}{15}{15,34}	Anatum	e,h| 1,6|3,{10}{15}{15,34}	PASS	Anatum	3,10:e,h:1,6	Anatum	3,10:e,h:1,6	Anatum	3,10:e,h:1,6	NA
17PM0009	Enteritidis	Macclesfield	g,m|1,2| 9,46	Enteritidis	g,m| |1,9,12	Paratyphi A|Nitra|Kiel|Gallinarum|Pullorum|Berta|Typhi|Enteritidis|Blegdam|Gueuletapee|Dublin|Naestved|Rostock|Moscow|Antarctica|Rosenberg|Pensacola|Elomrane|Wangata|Natal|Wernigerode|Hillingdon|Gateshead|Ackwepe|Sangalkam|Ouakam|Fresno|Ekotedo|Ngaparou|Wuppertal	||	LR_SR: H1 antigen gene (fliC) missing. Cannot determine H1 antigen. Cannot accurately predict serovar from antigen genes	I 9:g,m:1,2	9:g,m:1,2	Enteritidis	9:g,m:-	Enteritidis	9:g,m:-	SR: This predicted serotype is not in the Kauffman-White scheme. LR,LR_SR: Detected Sdf I that is characteristic of commonly circulating strains of serotype Enteritidis.
17PM0296	O 4, 5; H i; --	I 1,4,[5],12:i:-/Typhimurium mono	i||1,4,[5],12	I 1,4,[5],12:i:-/Typhimurium monophasic	i||1,4,[5],12	I 1,4,[5],12:i:-/Typhimurium mono	i||1,4,[5],12	PASS	I 4,[5],12:i:-	4:i:-	I 4,[5],12:i:-	4:i:-	I 4,[5],12:i:-	4:i:-	NA
18PM0031	Choleraesuis	Choleraesuis	c|1,5|6,7	Choleraesuis	c|1,5|6,7	Choleraesuis	c|1,5|6,7	PASS	Paratyphi C or Choleraesuis or Typhisuis	7:c:1,5	Paratyphi C or Choleraesuis or Typhisuis	7:c:1,5	Paratyphi C or Choleraesuis or Typhisuis	7:c:1,5	ALL: The predicted serotypes share the same general formula: 7:c:1,5 and can be differentiated by additional analysis
18PM0045	Derby	Derby	f,g||1,4,[5],12	Derby	f,g||1,4,[5],12	Derby	f,g||1,4,[5],12	PASS	Derby	4:f,g:-	Derby	4:f,g:-	Derby	4:f,g:-	NA
18PM0092	Paratyphi B	Paratyphi B var. Java	b|1,2|1,4,[5],12	Paratyphi B var. Java	b|1,2|1,4,[5],12	Paratyphi B var. Java	b|1,2|1,4,[5],12	LR_SR: WARNING: Only matched 163 cgMLST330 loci. Min threshold for confident serovar prediction from cgMLST is 297.0	Paratyphi B	4:b:1,2	Paratyphi B	4:b:1,2	Paratyphi B	4:b:1,2	NA
17PM0051	Kentucky	Kentucky	i|z6|8,20	Kentucky	i|z6|8,20	Kentucky	i|z6|8,20	PASS	Kentucky	8:i:z6	Kentucky	8:i:z6	Kentucky	8:i:z6	NA
17PM0072	O -- ; H g, p	Dublin	g,p||1,9,12[Vi]	Dublin	g,p||1,9,12[Vi]	Dublin	g,p||1,9,12[Vi]	PASS	Dublin	9:g,p:-	Dublin	9:g,p:-	Dublin	9:g,p:-	NA
18PM0004	Dublin	Dublin	g,p||1,9,12[Vi]	Dublin	g,p||1,9,12[Vi]	Dublin	g,p||1,9,12[Vi]	PASS	Dublin	9:g,p:-	Dublin	9:g,p:-	Dublin	9:g,p:-	NA
18PM0007	Coeln	Coeln	y|1,2|1,4,[5],12	Coeln	y|1,2|1,4,[5],12	Coeln	y|1,2|1,4,[5],12	PASS	Coeln	4:y:1,2	Coeln	4:y:1,2	Coeln	4:y:1,2	NA
18PM0135	Kottbus	Kottbus	e,h|1,5|6,8	Kottbus	e,h|1,5|6,8	Kottbus	e,h|1,5|6,8	PASS	Kottbus	8:e,h:1,5	Kottbus	8:e,h:1,5	Kottbus	8:e,h:1,5	NA
16PM0171	Livingstone	Livingstone	d |l,w| 6,7,14	Livingstone	d |l,w| 6,7,14	Livingstone	d |l,w| 6,7,14	PASS	Livingstone	7:d:l,w	Livingstone	7:d:l,w	Livingstone	7:d:l,w	NA
16PM0176	Stourbridge	Stourbridge	b|1,6| 6,8	Stourbridge	b|1,6| 6,8	Stourbridge	b|1,6| 6,8	PASS	Stourbridge	8:b:1,6	Stourbridge	8:b:1,6	Stourbridge	8:b:1,6	NA
17PM0054	Muenster	Muenster	e,h|1,5|3,{10},{15}{15,34}	Muenster	e,h|1,5|3,{10},{15}{15,34}	Muenster	e,h|1,5|3,{10},{15}{15,34}	PASS	Muenster	3,10:e,h:1,5	Muenster	3,10:e,h:1,5	Muenster	3,10:e,h:1,5	NA
17PM0271	Indiana	Indiana	z|1,7|1,4,12	Indiana	z|1,7|1,4,12	Indiana	z|1,7|1,4,12	PASS	Indiana	4:z:1,7	Indiana	4:z:1,7	Indiana	4:z:1,7	NA
16PM0056	Bovismorbificans	Bovismorbificans	r|1,5 |6,8,20	Bovismorbificans	r|1,5 |6,8,20	Bovismorbificans	r|1,5 |6,8,20	PASS	Bovismorbificans	8:r:1,5	Bovismorbificans	8:r:1,5	Bovismorbificans	8:r:1,5	NA
17PM0024	Mbandaka	Mbandaka	z10|e,n,z15| 6,7,14	Mbandaka	z10| e,n,z15| 6,7,14	Mbandaka	z10| e,n,z15| 6,7,14	PASS	Mbandaka	7:z10:e,n,z15	Mbandaka	7:z10:e,n,z15	Mbandaka	7:z10:e,n,z15	NA
17PM0167	Meleagridis	Meleagridis	e,h|l,w|3,{10},{15}{15,34}	Meleagridis	e,h|l,w|3,{10},{15}{15,34}	Meleagridis	e,h|l,w|3,{10},{15}{15,34}	PASS	Meleagridis	3,10:e,h:l,w	Meleagridis	3,10:e,h:l,w	Meleagridis	3,10:e,h:l,w	NA
17PM0282	Typhimurium	Typhimurium	i|1,2|1,4,[5],12	Typhimurium	i|1,2|1,4,[5],12	Typhimurium	i|1,2|1,4,[5],12	PASS	Typhimurium	4:i:1,2	Typhimurium	4:i:1,2	Typhimurium	4:i:1,2	NA
17PM0053	Agona	Agona	f,g,s||1,4,[5],12	Agona	f,g,s||1,4,[5],12	Agona	f,g,s||1,4,[5],12	PASS	Agona	4:f,g,s:-	Agona	4:f,g,s:-	Agona	4:f,g,s:-	NA
19PM0148	Infantis	Infantis	r|1,5|6,7,14	Infantis	r|1,5|6,7,14	Infantis	r|1,5|6,7,14	LR: WARNING: Only matched 289 cgMLST330 loci. Min threshold for confident serovar prediction from cgMLST is 297.0	Infantis	7:r:1,5	Infantis	7:r:1,5	Infantis	7:r:1,5	NA
