# Supplementary material for: Oxford nanopore technologies—a valuable tool to generate whole-genome sequencing data for in silico serotyping and the detection of genetic markers in Salmonella
Source: Front Vet Sci. 2023 Jun 1;10:1178922. doi: 10.3389/fvets.2023.1178922 (PMC10267320; doi:10.3389/fvets.2023.1178922)
Supplement: SUPPLEMENTARY TABLE S3 — Virulence factors. [file Table_3.XLSX]

## Sheet: Virulence (Table 3)
		VFDB
ID	NUM_FOUND	Coverage avrA	Coverage cdtB	Coverage csgA	Coverage csgB	Coverage csgC	Coverage csgD	Coverage csgE	Coverage csgF	Coverage csgG	Coverage entA	Coverage entB	Coverage entE	Coverage faeC	Coverage faeD	Coverage faeE	Coverage fepC	Coverage fepG	Coverage fimC	Coverage fimD	Coverage fimF	Coverage fimH	Coverage fimI	Coverage fyuA	Coverage gogB	Coverage grvA	Coverage invA	Coverage invB	Coverage invC	Coverage invE	Coverage invF	Coverage invG	Coverage invH	Coverage invI	Coverage invJ	Coverage irp1	Coverage irp2	Coverage iucA	Coverage iucB	Coverage iucC	Coverage iutA	Coverage lpfA	Coverage lpfB	Coverage lpfC	Coverage lpfD	Coverage lpfE	Coverage mgtB	Coverage mgtC	Coverage mig.14
16PM0056_SR	114	100.00	.	100	100	100	100	100	100	100	97.46	99.18	.	.	.	.	96.45	91.54	100	100	100	100	100	.	.	.	100.00	100	100.00	100	100	100	100	100.00	100.00	.	.	.	.	.	.	100.00	100.00	99.96	100.00	100.00	100.00	100.00	100
16PM0056_LR	115	100.00	.	100	100	100	100	100	100	100	97.46	99.18	.	.	.	.	96.45	91.54	99.86	100	100	100	100	.	.	.	100.00	100	100.00	100	100	100	100	100.00	100.00	.	.	.	.	.	.	100.00	100.00	99.96	100.00	100.00	100.00	100.00	100
16PM0056_LR_SR	115	100.00	.	100	100	100	100	100	100	100	97.46	99.18	.	.	.	.	96.45	91.54	100	100	100	100	100	.	.	.	100.00	100	100.00	100	100	100	100	100.00	100.00	.	.	.	.	.	.	100.00	100.00	99.96	100.00	100.00	100.00	100.00	100
16PM0089_SR	102	100.00	.	100	100	100	100	100	100	100	97.46	99.18	.	.	.	.	96.45	91.54	100	100	100	100	100	.	.	.	100.00	100	100.00	100	100	100	100	100.00	100.00	.	.	.	.	.	.	100.00	100.00	100.00	100.00	100.00	100.00	100.00	100
16PM0089_LR	102	100.00	.	100	100	100	100	100	100	100	97.46	99.18	.	.	.	.	96.45	91.54	100	100	100	100	100	.	.	.	100.00	100	100.00	100	100	100	100	100.00	100.00	.	.	.	.	.	.	100.00	100.00	100.00	100.00	100.00	100.00	100.00	100
16PM0089_LR_SR	102	100.00	.	100	100	100	100	100	100	100	97.46	99.18	.	.	.	.	96.45	91.54	100	100	100	100	100	.	.	.	100.00	100	100.00	100	100	100	100	100.00	100.00	.	.	.	.	.	.	100.00	100.00	100.00	100.00	100.00	100.00	100.00	100
16PM0105_SR	107	99.89	.	100	100	100	100	100	100	100	97.46	99.18	.	.	.	.	.	91.54	100	100	100	100	100	.	.	100.00	100.00	100	100.00	100	100	100	100	100.00	100.00	.	.	.	.	.	.	100.00	100.00	99.96	100.00	99.81	100.00	100.00	100
16PM0105_LR	107	99.89	.	100	100	100	100	100	100	100	97.46	99.18	.	.	.	.	.	91.54	100	100	100	100	100	.	.	100.00	100.00	100	100.00	100	100	100	100	99.77	100.00	.	.	.	.	.	.	100.00	100.00	99.96	100.00	99.81	100.00	100.00	100
16PM0105_LR_SR	107	99.89	.	100	100	100	100	100	100	100	97.46	99.18	.	.	.	.	.	91.54	100	100	100	100	100	.	.	100.00	100.00	100	100.00	100	100	100	100	100.00	100.00	.	.	.	.	.	.	100.00	100.00	99.96	100.00	99.81	100.00	100.00	100
16PM0121_SR	99	.	100.00	100	100	100	100	100	100	100	97.46	99.18	.	91.58	96.60	91.25	96.45	91.54	100	100	100	100	100	.	.	.	100.00	100	100.00	100	100	100	100	100.00	100.00	.	.	.	.	.	.	.	.	.	.	.	100.00	100.00	100
16PM0121_LR	99	.	100.00	100	100	100	100	100	100	100	97.46	99.18	.	91.58	96.60	91.25	96.45	91.54	100	100	100	100	100	.	.	.	100.00	100	100.00	100	100	100	100	100.00	100.00	.	.	.	.	.	.	.	.	.	.	.	99.96	100.00	100
16PM0121_LR_SR	99	.	100.00	100	100	100	100	100	100	100	97.46	99.18	.	91.58	96.60	91.25	96.45	91.54	100	100	100	100	100	.	.	.	100.00	100	100.00	100	100	100	100	100.00	100.00	.	.	.	.	.	.	.	.	.	.	.	100.00	100.00	100
16PM0122_SR	98	.	100.00	100	100	100	100	100	100	100	97.46	99.18	.	.	.	.	96.45	91.54	100	100	100	100	100	.	99.40	.	100.00	100	100.00	100	100	100	100	100.00	100.00	.	.	.	.	.	.	.	.	.	.	.	100.00	100.00	100
16PM0122_LR	98	.	100.00	100	100	100	100	100	100	100	97.46	99.18	.	.	.	.	96.45	91.54	100	100	100	100	100	.	99.40	.	100.00	100	100.00	100	100	100	100	100.00	100.00	.	.	.	.	.	.	.	.	.	.	.	100.00	100.00	100
16PM0122_LR_SR	98	.	100.00	100	100	100	100	100	100	100	97.46	99.18	.	.	.	.	96.45	91.54	100	100	100	100	100	.	99.40	.	100.00	100	100.00	100	100	100	100	100.00	100.00	.	.	.	.	.	.	.	.	.	.	.	100.00	100.00	100
16PM0124_SR	99	100.00	97.78	100	100	100	100	100	100	100	.	.	.	.	.	.	.	91.44	100	100	99.81	100	100	100.00	.	.	100.00	100	100.00	100	100	100	100	100.00	100.00	100.00	100.00	99.89	100.00	99.89	99.82	.	.	.	.	.	100.00	100.00	100
16PM0124_LR	99	100.00	97.78	100	100	100	100	100	100	100	.	.	.	.	.	.	.	91.44	100	100	99.81	100	100	100.00	.	.	100.00	100	100.00	100	100	100	100	100.00	100.00	100.00	100.00	99.89	100.00	99.89	99.82	.	.	.	.	.	100.00	100.00	100
16PM0124_LR_SR	99	100.00	97.78	100	100	100	100	100	100	100	.	.	.	.	.	.	.	91.44	100	100	99.81	100	100	100.00	.	.	100.00	100	100.00	100	100	100	100	100.00	100.00	100.00	100.00	99.89	100.00	99.89	99.82	.	.	.	.	.	100.00	100.00	100
16PM0161_SR	102	100.00	.	100	100	100	100	100	100	100	97.46	99.18	99.07	.	.	.	96.45	91.54	100	100	100	100	100	.	.	.	100.00	100	100.00	100	100	100	100	100.00	100.00	.	.	.	.	.	.	100.00	100.00	100.00	.	100.00	100.00	100.00	100
16PM0161_LR	102	100.00	.	100	100	100	100	100	100	100	97.46	99.18	99.07	.	.	.	96.45	91.54	100	100	100	100	100	.	.	.	100.00	100	100.00	100	100	100	100	100.00	100.00	.	.	.	.	.	.	100.00	100.00	99.96	.	100.00	100.00	100.00	100
16PM0161_LR_SR	102	100.00	.	100	100	100	100	100	100	100	97.46	99.18	99.07	.	.	.	96.45	91.54	100	100	100	100	100	.	.	.	100.00	100	100.00	100	100	100	100	100.00	100.00	.	.	.	.	.	.	100.00	100.00	100.00	.	100.00	100.00	100.00	100
16PM0171_SR	103	.	.	100	100	100	100	100	100	100	97.46	99.18	99.07	.	.	.	96.45	91.54	100	100	100	100	100	.	.	.	100.00	100	100.00	100	100	100	100	100.00	100.00	.	.	.	.	.	.	100.00	100.00	100.00	100.00	100.00	100.00	100.00	100
16PM0171_LR	103	.	.	100	100	100	100	100	100	100	97.46	99.18	99.07	.	.	.	96.45	91.54	100	100	100	100	100	.	.	.	100.00	100	100.00	100	100	100	100	100.00	100.00	.	.	.	.	.	.	100.00	100.00	99.96	100.00	100.00	100.00	100.00	100
16PM0171_LR_SR	103	.	.	100	100	100	100	100	100	100	97.46	99.18	99.07	.	.	.	96.45	91.54	100	100	100	100	100	.	.	.	100.00	100	100.00	100	100	100	100	100.00	100.00	.	.	.	.	.	.	100.00	100.00	100.00	100.00	100.00	100.00	100.00	100
16PM0176_SR	98	100.00	100.00	100	100	100	100	100	100	100	97.46	99.18	.	.	.	.	96.45	91.54	100	100	100	100	100	.	.	.	100.00	100	100.00	100	100	100	100	100.00	100.00	.	.	.	.	.	.	.	.	.	.	.	100.00	100.00	100
16PM0176_LR	98	100.00	100.00	100	100	100	100	100	100	100	97.46	99.18	.	.	.	.	96.45	91.54	100	100	100	100	100	.	.	.	100.00	100	100.00	100	100	100	100	100.00	100.00	.	.	.	.	.	.	.	.	.	.	.	100.00	100.00	100
16PM0176_LR_SR	98	100.00	100.00	100	100	100	100	100	100	100	97.46	99.18	.	.	.	.	96.45	91.54	100	100	100	100	100	.	.	.	100.00	100	100.00	100	100	100	100	100.00	100.00	.	.	.	.	.	.	.	.	.	.	.	100.00	100.00	100
16PM0256_SR	97	100.00	100.00	100	100	100	100	100	100	100	97.46	99.18	.	.	.	.	96.45	91.54	100	100	100	100	100	.	.	.	100.00	100	100.00	100	100	100	100	100.00	100.00	.	.	.	.	.	.	.	.	.	.	.	100.00	100.00	100
16PM0256_LR	97	100.00	100.00	100	100	100	100	100	100	100	97.46	99.18	.	.	.	.	96.45	91.54	99.86	100	100	100	100	.	.	.	100.00	100	100.00	100	100	100	100	100.00	100.00	.	.	.	.	.	.	.	.	.	.	.	100.00	100.00	100
16PM0256_LR_SR	97	100.00	100.00	100	100	100	100	100	100	100	97.46	99.18	.	.	.	.	96.45	91.54	100	100	100	100	100	.	.	.	100.00	100	100.00	100	100	100	100	100.00	100.00	.	.	.	.	.	.	.	.	.	.	.	100.00	100.00	100
16PM0296_SR	102	100.00	.	100	100	100	100	100	100	100	97.46	99.18	.	91.58	96.60	91.25	96.45	91.54	100	100	100	100	100	.	.	.	100.00	100	100.00	100	100	100	100	100.00	100.00	.	.	.	.	.	.	.	.	.	.	.	100.00	100.00	100
16PM0296_LR	102	100.00	.	100	100	100	100	100	100	100	97.46	99.18	.	91.58	96.60	91.25	96.45	91.54	100	100	100	100	100	.	.	.	100.00	100	100.00	100	100	100	100	100.00	100.00	.	.	.	.	.	.	.	.	.	.	.	100.00	100.00	100
16PM0296_LR_SR	102	100.00	.	100	100	100	100	100	100	100	97.46	99.18	.	91.58	96.60	91.25	96.45	91.54	100	100	100	100	100	.	.	.	100.00	100	100.00	100	100	100	100	100.00	100.00	.	.	.	.	.	.	.	.	.	.	.	100.00	100.00	100
17PM0009_SR	117	100.00	.	100	100	100	100	100	100	100	97.46	99.18	.	91.58	96.60	91.25	96.45	91.54	100	100	100	100	100	.	.	100.00	.	100	100.00	100	100	100	100	100.00	100.00	.	.	.	.	.	.	100.00	100.00	100.00	100.00	100.00	100.00	100.00	100
17PM0009_LR	113	100.00	.	100	100	100	100	100	100	100	97.46	99.18	.	.	.	.	.	91.54	100	100	100	100	100	.	.	.	100.00	100	100.00	100	100	100	100	100.00	100.00	.	.	.	.	.	.	100.00	100.00	100.00	100.00	100.00	100.00	100.00	100
17PM0009_LR_SR	114	100.00	.	100	100	100	100	100	100	100	97.46	99.18	.	.	.	.	96.45	91.54	100	100	100	100	100	.	.	.	100.00	100	100.00	100	100	100	100	100.00	100.00	.	.	.	.	.	.	100.00	100.00	100.00	100.00	100.00	100.00	100.00	100
17PM0024_SR	104	100.00	.	100	100	100	100	100	100	100	97.46	99.18	.	91.58	96.60	89.83	96.45	91.54	100	100	100	100	100	.	.	.	100.00	100	100.00	100	100	100	100	100.00	100.00	.	.	.	.	.	.	100.00	100.00	100.00	.	100.00	100.00	100.00	100
17PM0024_LR	104	100.00	.	100	100	100	100	100	100	100	97.46	99.18	.	91.58	96.60	89.83	96.45	91.54	100	100	100	100	100	.	.	.	100.00	100	100.00	100	100	100	100	100.00	100.00	.	.	.	.	.	.	100.00	100.00	99.96	.	100.00	100.00	100.00	100
17PM0024_LR_SR	104	100.00	.	100	100	100	100	100	100	100	97.46	99.18	.	91.58	96.60	89.83	96.45	91.54	100	100	100	100	100	.	.	.	100.00	100	100.00	100	100	100	100	100.00	100.00	.	.	.	.	.	.	100.00	100.00	100.00	.	100.00	100.00	100.00	100
17PM0051_SR	104	100.00	.	100	100	100	100	100	100	100	97.46	99.18	.	91.58	96.60	93.31	96.45	91.54	100	100	100	100	100	.	.	.	100.00	100	100.00	100	100	100	100	100.00	100.00	.	.	.	.	.	.	100.00	100.00	100.00	.	100.00	100.00	100.00	100
17PM0051_LR	104	100.00	.	100	100	100	100	100	100	100	97.46	99.18	.	91.58	96.60	93.31	96.45	91.54	100	100	100	100	100	.	.	.	100.00	100	100.00	100	100	100	100	100.00	100.00	.	.	.	.	.	.	100.00	100.00	100.00	.	100.00	100.00	100.00	100
17PM0051_LR_SR	104	100.00	.	100	100	100	100	100	100	100	97.46	99.18	.	91.58	96.60	93.31	96.45	91.54	100	100	100	100	100	.	.	.	100.00	100	100.00	100	100	100	100	100.00	100.00	.	.	.	.	.	.	100.00	100.00	100.00	.	100.00	100.00	100.00	100
17PM0053_SR	100	100.00	.	100	100	100	100	100	100	100	97.46	99.18	.	.	.	.	96.45	91.54	100	100	100	100	100	.	.	.	100.00	100	100.00	100	100	100	100	100.00	100.00	.	.	.	.	.	.	100.00	100.00	100.00	.	100.00	100.00	100.00	100
17PM0053_LR	100	100.00	.	100	100	100	100	100	100	100	97.46	99.18	.	.	.	.	96.45	91.54	100	100	100	100	100	.	.	.	100.00	100	100.00	100	100	100	100	100.00	100.00	.	.	.	.	.	.	100.00	100.00	100.00	.	100.00	100.00	100.00	100
17PM0053_LR_SR	100	100.00	.	100	100	100	100	100	100	100	97.46	99.18	.	.	.	.	96.45	91.54	100	100	100	100	100	.	.	.	100.00	100	100.00	100	100	100	100	100.00	100.00	.	.	.	.	.	.	100.00	100.00	100.00	.	100.00	100.00	100.00	100
17PM0054_SR	98	.	100.00	100	100	100	100	100	100	100	.	99.18	.	91.58	96.60	89.83	96.45	91.54	100	100	100	100	100	.	.	.	100.00	100	100.00	100	100	100	100	100.00	100.00	.	.	.	.	.	.	.	.	.	.	.	100.00	100.00	100
17PM0054_LR	98	.	100.00	100	100	100	100	100	100	100	.	99.18	.	91.58	96.60	89.83	96.45	91.54	100	100	100	100	100	.	.	.	100.00	100	100.00	100	100	100	100	100.00	100.00	.	.	.	.	.	.	.	.	.	.	.	100.00	100.00	100
17PM0054_LR_SR	98	.	100.00	100	100	100	100	100	100	100	.	99.18	.	91.58	96.60	89.83	96.45	91.54	100	100	100	100	100	.	.	.	100.00	100	100.00	100	100	100	100	100.00	100.00	.	.	.	.	.	.	.	.	.	.	.	100.00	100.00	100
17PM0072_SR	109	99.89	.	100	100	100	100	100	100	100	97.46	99.18	.	.	.	.	96.45	91.54	100	100	100	100	100	.	.	100.00	100.00	100	100.00	100	100	100	100	100.00	100.00	.	.	.	.	.	.	100.00	100.00	99.96	100.00	100.00	100.00	100.00	100
17PM0072_LR	109	99.89	.	100	100	100	100	100	100	100	97.46	99.18	.	.	.	.	96.45	91.54	100	100	100	100	100	.	.	100.00	100.00	100	100.00	100	100	100	100	100.00	100.00	.	.	.	.	.	.	100.00	100.00	99.96	100.00	100.00	100.00	100.00	100
17PM0072_LR_SR	109	99.89	.	100	100	100	100	100	100	100	97.46	99.18	.	.	.	.	96.45	91.54	100	100	100	100	100	.	.	100.00	100.00	100	100.00	100	100	100	100	100.00	100.00	.	.	.	.	.	.	100.00	100.00	99.96	100.00	100.00	100.00	100.00	100
17PM0167_SR	100	100.00	.	100	100	100	100	100	100	100	97.46	99.18	.	.	.	.	96.45	91.54	100	100	100	100	100	.	.	.	100.00	100	100.00	100	100	100	100	100.00	100.00	.	.	.	.	.	.	100.00	100.00	100.00	.	100.00	100.00	100.00	100
17PM0167_LR	101	100.00	.	100	100	100	100	100	100	100	97.46	99.18	.	.	.	.	96.45	91.54	100	100	100	100	100	.	.	.	100.00	100	100.00	100	100	100	100	100.00	100.00	.	.	.	.	.	.	100.00	100.00	99.96	.	100.00	100.00	100.00	100
17PM0167_LR_SR	101	100.00	.	100	100	100	100	100	100	100	97.46	99.18	.	.	.	.	96.45	91.54	100	100	100	100	100	.	.	.	100.00	100	100.00	100	100	100	100	100.00	100.00	.	.	.	.	.	.	100.00	100.00	100.00	.	100.00	100.00	100.00	100
17PM0271_SR	97	.	100.00	100	100	100	100	100	100	100	97.46	99.18	.	.	.	.	96.45	91.54	100	100	100	100	100	.	.	.	100.00	100	100.00	100	100	100	100	100.00	100.00	.	.	.	.	.	.	.	.	.	.	.	100.00	100.00	100
17PM0271_LR	97	.	100.00	100	100	100	100	100	100	100	97.46	99.18	.	.	.	.	96.45	91.54	100	100	100	100	100	.	.	.	100.00	100	100.00	100	100	100	100	100.00	100.00	.	.	.	.	.	.	.	.	.	.	.	100.00	100.00	100
17PM0271_LR_SR	97	.	100.00	100	100	100	100	100	100	100	97.46	99.18	.	.	.	.	96.45	91.54	100	100	100	100	100	.	.	.	100.00	100	100.00	100	100	100	100	100.00	100.00	.	.	.	.	.	.	.	.	.	.	.	100.00	100.00	100
17PM0282_SR	117	100.00	.	100	100	100	100	100	100	100	97.46	99.18	.	.	.	.	96.45	91.54	100	100	100	100	100	.	100.00	100.00	100.00	100	100.00	100	100	100	100	100.00	100.00	.	.	.	.	.	.	100.00	100.00	100.00	100.00	100.00	100.00	100.00	100
17PM0282_LR	117	100.00	.	100	100	100	100	100	100	100	97.46	99.18	.	.	.	.	96.45	91.54	100	100	100	100	100	.	100.00	100.00	100.00	100	100.00	100	100	100	100	100.00	100.00	.	.	.	.	.	.	100.00	100.00	99.96	100.00	100.00	100.00	100.00	100
17PM0282_LR_SR	117	100.00	.	100	100	100	100	100	100	100	97.46	99.18	.	.	.	.	96.45	91.54	100	100	100	100	100	.	100.00	100.00	100.00	100	100.00	100	100	100	100	100.00	100.00	.	.	.	.	.	.	100.00	100.00	100.00	100.00	100.00	100.00	100.00	100
17PM0296_SR	107	100.00	.	100	100	100	100	100	100	100	97.46	99.18	.	.	.	.	96.45	91.54	100	100	100	100	100	.	100.00	.	100.00	100	100.00	100	100	100	100	100.00	100.00	.	.	.	.	.	.	100.00	100.00	100.00	100.00	100.00	100.00	100.00	100
17PM0296_LR	108	100.00	.	100	100	100	100	100	100	100	97.46	99.18	.	.	.	.	96.45	91.54	100	100	100	100	100	.	100.00	.	100.00	100	100.00	100	100	100	100	99.77	100.00	.	.	.	.	.	.	100.00	100.00	99.96	100.00	100.00	100.00	100.00	100
17PM0296_LR_SR	108	100.00	.	100	100	100	100	100	100	100	97.46	99.18	.	.	.	.	96.45	88.32	100	100	99.61	100	100	.	100.00	.	100.00	100	100.00	100	100	100	100	99.77	100.00	.	.	.	.	.	.	100.00	100.00	100.00	100.00	100.00	100.00	100.00	100
18PM0004_SR	109	99.89	.	100	100	100	100	100	100	100	97.46	99.18	.	.	.	.	96.45	91.54	100	100	100	100	100	.	.	100.00	100.00	100	100.00	100	100	100	100	100.00	100.00	.	.	.	.	.	.	100.00	100.00	99.96	100.00	100.00	100.00	100.00	100
18PM0004_LR	109	99.89	.	100	100	100	100	100	100	100	97.46	99.18	.	.	.	.	96.45	91.54	100	100	100	100	100	.	.	100.00	100.00	100	100.00	100	100	100	100	100.00	100.00	.	.	.	.	.	.	100.00	100.00	99.96	100.00	100.00	100.00	100.00	100
18PM0004_LR_SR	109	99.89	.	100	100	100	100	100	100	100	97.46	99.18	.	.	.	.	96.45	91.54	100	100	100	100	100	.	.	100.00	100.00	100	100.00	100	100	100	100	100.00	100.00	.	.	.	.	.	.	100.00	100.00	99.96	100.00	100.00	100.00	100.00	100
18PM0007_SR	109	100.00	.	100	100	100	100	100	100	100	97.46	99.18	.	91.58	96.60	91.25	96.45	91.54	100	100	100	100	100	.	.	100.00	100.00	100	100.00	100	100	100	100	100.00	100.00	.	.	.	.	.	.	100.00	100.00	100.00	100.00	100.00	100.00	100.00	100
18PM0007_LR	109	100.00	.	100	100	100	100	100	100	100	97.46	99.18	.	91.58	96.60	91.25	96.45	91.54	100	100	100	100	100	.	.	100.00	100.00	100	100.00	100	100	100	100	100.00	100.00	.	.	.	.	.	.	100.00	100.00	99.96	100.00	100.00	100.00	100.00	100
18PM0007_LR_SR	109	100.00	.	100	100	100	100	100	100	100	97.46	99.18	.	91.58	96.60	91.25	96.45	91.54	100	100	100	100	100	.	.	100.00	100.00	100	100.00	100	100	100	100	100.00	100.00	.	.	.	.	.	.	100.00	100.00	100.00	100.00	100.00	100.00	100.00	100
18PM0031_SR	111	.	.	100	100	100	100	100	100	100	97.46	99.18	.	.	.	.	96.45	91.54	100	100	100	100	100	.	99.40	.	100.00	100	100.00	100	100	100	100	100.00	100.00	.	.	.	.	.	.	100.00	100.00	100.00	100.00	100.00	100.00	100.00	100
18PM0031_LR	111	.	.	100	100	100	100	100	100	100	97.46	99.18	.	.	.	.	96.45	91.54	99.86	100	100	100	100	.	99.40	.	100.00	100	100.00	100	100	100	100	100.00	100.00	.	.	.	.	.	.	100.00	100.00	99.96	100.00	100.00	100.00	100.00	100
18PM0031_LR_SR	111	.	.	100	100	100	100	100	100	100	97.46	99.18	.	.	.	.	96.45	91.54	100	100	100	100	100	.	99.40	.	100.00	100	100.00	100	100	100	100	100.00	100.00	.	.	.	.	.	.	100.00	100.00	100.00	100.00	100.00	100.00	100.00	100
18PM0045_SR	95	100.00	.	100	100	100	100	100	100	100	.	99.18	.	.	.	.	96.45	91.54	100	100	100	100	100	.	.	.	100.00	100	100.00	100	100	100	100	100.00	100.00	.	.	.	.	.	.	.	.	.	.	.	100.00	100.00	100
18PM0045_LR	95	100.00	.	100	100	100	100	100	100	100	.	99.18	.	.	.	.	96.45	91.54	99.86	100	100	100	100	.	.	.	100.00	100	100.00	100	100	100	100	100.00	100.00	.	.	.	.	.	.	.	.	.	.	.	100.00	100.00	100
18PM0045_LR_SR	95	100.00	.	100	100	100	100	100	100	100	.	99.18	.	.	.	.	96.45	91.54	100	100	100	100	100	.	.	.	100.00	100	100.00	100	100	100	100	100.00	100.00	.	.	.	.	.	.	.	.	.	.	.	100.00	100.00	100
18PM0092_SR	96	100.00	.	100	100	100	100	100	100	100	97.46	99.18	.	.	.	.	96.45	91.54	100	100	100	100	100	.	.	.	100.00	100	100.00	100	100	100	100	100.00	100.00	.	.	.	.	.	.	.	.	.	.	.	100.00	100.00	100
18PM0092_LR	96	100.00	.	100	99.78	100	100	100	100	100	97.46	99.18	.	.	.	.	96.45	91.54	100	100	100	100	100	.	.	.	100.00	100	100.00	100	100	100	100	100.00	100.00	.	.	.	.	.	.	.	.	.	.	.	100.00	100.00	100
18PM0092_LR_SR	96	100.00	.	100	100	100	100	100	100	100	97.46	99.18	.	.	.	.	96.45	87.21	100	100	100	100	100	.	.	.	99.95	100	100.00	100	100	100	100	100.00	100.00	.	.	.	.	.	.	.	.	.	.	.	100.00	100.00	100
18PM0135_SR	106	100.00	.	100	100	100	100	100	100	100	97.46	99.18	.	.	.	.	96.45	91.54	100	100	100	100	100	.	.	100.00	100.00	100	100.00	100	100	100	100	100.00	100.00	.	.	.	.	.	.	100.00	100.00	100.00	100.00	100.00	100.00	100.00	100
18PM0135_LR	106	100.00	.	100	100	100	100	100	100	100	97.46	99.18	.	.	.	.	96.45	91.54	100	99.96	100	100	100	.	.	100.00	100.00	100	100.00	100	100	100	100	99.77	100.00	.	.	.	.	.	.	100.00	100.00	100.00	100.00	100.00	100.00	100.00	100
18PM0135_LR_SR	106	100.00	.	100	100	100	100	100	100	100	97.46	99.18	.	.	.	.	96.45	91.54	100	100	100	100	100	.	.	100.00	100.00	100	100.00	100	100	100	100	100.00	100.00	.	.	.	.	.	.	100.00	100.00	100.00	100.00	100.00	100.00	100.00	100
19PM0148_SR	117	100.00	.	100	100	100	100	100	100	100	.	99.18	.	.	96.60	91.25	96.45	91.54	100	100	100	100	100	100.00	.	.	100.00	100	100.00	100	100	100	100	100.00	100.00	100.00	100.00	.	.	.	.	100.00	100.00	100.00	100.00	100.00	100.00	100.00	100
19PM0148_LR	116	100.00	.	100	100	100	100	100	100	100	.	.	.	.	96.56	91.12	96.45	91.54	99.86	100	100	100	100	100.00	.	.	99.95	100	99.92	99.91	100	100	100	100.00	100.00	100.00	99.98	.	.	.	.	100.00	100.00	99.96	99.91	100.00	100.00	100.00	100
19PM0148_LR_SR	117	100.00	.	100	100	100	100	100	100	100	.	99.18	.	.	96.60	91.25	96.45	91.54	100	100	100	100	100	100.00	.	.	100.00	100	100.00	100	100	100	100	100.00	100.00	100.00	100.00	.	.	.	.	100.00	100.00	100.00	100.00	100.00	100.00	100.00	100
[truncated: 94 more columns]
