# Supplementary material for: Oxford nanopore technologies—a valuable tool to generate whole-genome sequencing data for in silico serotyping and the detection of genetic markers in Salmonella
Source: Front Vet Sci. 2023 Jun 1;10:1178922. doi: 10.3389/fvets.2023.1178922 (PMC10267320; doi:10.3389/fvets.2023.1178922)
Supplement: SUPPLEMENTARY TABLE S4 — Salmonella pathogenicity islands. [file Table_4.XLSX]

## Sheet: SPIs (Table 4)
ID	NUM_FOUND	Coverage CS54	Coverage SPI.1	Coverage SPI.11	Coverage SPI.12	Coverage SPI.13	Coverage SPI.14	Coverage SPI.16	Coverage SPI.17	Coverage SPI.18	Coverage SPI.19	Coverage SPI.2	Coverage SPI.3	Coverage SPI.4	Coverage SPI.5	Coverage SPI.6	Coverage SPI.8	Coverage SPI.9
16PM0056_SR	10	84.41	100.00	99.98	.	99.98	99.97	.	.	.	.	100.00	88.56	100.00	99.77	.	.	80.57
16PM0056_LR	11	93.64	100.00	99.98	84.31	99.98	99.96	.	.	.	.	100.00	88.56	99.99	99.77	.	.	80.57
16PM0056_LR_SR	11	93.64	100.00	99.98	84.30	99.98	99.97	.	.	.	.	100.00	88.56	100.00	99.77	.	.	80.57
16PM0089_SR	8	.	100.00	.	.	99.99	99.97	.	.	.	.	100.00	88.55	100.00	99.77	.	.	80.57
16PM0089_LR	9	.	100.00	.	84.31	99.98;99.98	99.99	.	.	.	.	99.99	88.55	100.00	99.77	.	.	80.57
16PM0089_LR_SR	9	.	100.00	.	84.30	99.98;99.98	99.97	.	.	.	.	100.00	88.55	100.00	99.77	.	.	80.57
16PM0105_SR	9	.	92.96	.	.	99.98	99.95	99.47	99.95	.	.	99.97	.	99.95	99.74	.	.	80.56
16PM0105_LR	9	.	92.96	.	.	99.98	99.93	99.47	99.95	.	.	99.97	.	99.95	99.74	.	.	80.56
16PM0105_LR_SR	9	.	92.96	.	.	99.98	99.95	99.47	99.95	.	.	99.97	.	99.95	99.74	.	.	80.56
16PM0121_SR	8	.	91.83	.	.	.	99.99	99.47	.	99.94	.	99.98	.	99.93	88.58	.	.	80.57
16PM0121_LR	8	.	91.83	.	.	.	99.97	99.47	.	99.94	.	99.98	.	99.93	88.58	.	.	80.57
16PM0121_LR_SR	8	.	91.83	.	.	.	99.99	99.47	.	99.94	.	99.98	.	99.93	88.58	.	.	80.57
16PM0122_SR	3	.	91.83	.	.	.	.	.	.	99.89	.	.	.	.	.	.	.	80.57
16PM0122_LR	4	.	91.82	.	.	.	.	.	.	99.89	.	.	.	93.19	.	.	.	80.56
16PM0122_LR_SR	4	.	91.83	.	.	.	.	.	.	99.89	.	.	.	93.19	.	.	.	80.57
16PM0124_SR	3	.	93.04	.	.	.	.	.	.	100.00	.	.	.	.	.	.	.	80.57
16PM0124_LR	3	.	93.04	.	.	.	.	.	.	100.00	.	.	.	.	.	.	.	80.56
16PM0124_LR_SR	3	.	93.04	.	.	.	.	.	.	100.00	.	.	.	.	.	.	.	80.57
16PM0161_SR	5	.	99.96	.	.	.	.	.	.	.	.	99.99	.	100.00	.	.	99.91	80.57
16PM0161_LR	5	.	99.96	.	.	.	.	.	.	.	.	99.99	.	99.99	.	.	99.91	80.56
16PM0161_LR_SR	5	.	99.99	.	.	.	.	.	.	.	.	99.99	.	99.99	.	.	99.91	80.57
16PM0171_SR	6	.	99.98	.	.	.	.	.	.	.	.	100.00	88.51	100.00	.	.	99.91	80.57
16PM0171_LR	6	.	99.98	.	.	.	.	.	.	.	.	99.99	88.50	100.00	.	.	99.91	80.56
16PM0171_LR_SR	6	.	99.98	.	.	.	.	.	.	.	.	100.00	88.51	100.00	.	.	99.91	80.57
16PM0176_SR	6	.	95.07	.	.	.	.	.	.	99.94	.	99.98	.	99.95	99.76	.	.	80.57
16PM0176_LR	6	.	95.07	.	.	.	.	.	.	99.94	.	99.98	.	99.95	99.76	.	.	80.57
16PM0176_LR_SR	6	.	95.07	.	.	.	.	.	.	99.94	.	99.98	.	99.95	99.76	.	.	80.57
16PM0256_SR	7	.	97.12	.	.	99.99	.	.	.	100.00	.	100.00	.	87.78	99.76	.	.	80.57
16PM0256_LR	7	.	97.11	.	.	99.98	.	.	.	100.00	.	99.99	.	87.78	99.76	.	.	80.57
16PM0256_LR_SR	7	.	97.12	.	.	99.99	.	.	.	100.00	.	100.00	.	87.78	99.76	.	.	80.57
16PM0296_SR	8	.	92.96	.	.	100.00	99.48	.	.	.	.	100.00	88.55	99.95	99.95	.	.	80.57
16PM0296_LR	9	.	92.96	.	84.16	100.00	99.46	.	.	.	.	99.99	88.54	99.95	99.95	.	.	80.56
16PM0296_LR_SR	9	.	92.96	.	84.16	100.00	99.48	.	.	.	.	100.00	88.55	99.95	99.95	.	.	80.57
17PM0009_SR	8	.	80.59	.	.	99.99	99.46	100.00	.	.	.	.	100.00	99.95	99.77	.	.	80.57
17PM0009_LR	11	92.95	92.96	.	84.30	99.98	99.93	99.47	100.00	.	.	99.98	.	99.95	99.74	.	.	80.56
17PM0009_LR_SR	11	92.88	92.96	.	84.16	99.99	99.46	100.00	100.00	.	.	99.99	.	99.95	99.77	.	.	80.57
17PM0024_SR	4	.	99.99	.	.	.	.	.	.	.	.	99.99	.	99.93	.	.	.	80.57
17PM0024_LR	4	.	99.99	.	.	.	.	.	.	.	.	99.99	.	99.93	.	.	.	80.57
17PM0024_LR_SR	4	.	99.96	.	.	.	.	.	.	.	.	99.99	.	99.95	.	.	.	80.57
17PM0051_SR	6	.	97.12	.	.	.	.	.	.	.	.	99.99	88.57	99.95	.	.	99.90	80.57
17PM0051_LR	6	.	97.12	.	.	.	.	.	.	.	.	99.99	88.57	99.95	.	.	99.90	80.57
17PM0051_LR_SR	6	.	97.12	.	.	.	.	.	.	.	.	99.99	88.57	99.95	.	.	99.90	80.57
17PM0053_SR	7	.	97.11	.	.	.	.	100.00	.	.	.	99.99	88.54	99.95	.	.	99.19	80.57
17PM0053_LR	7	.	97.11	.	.	.	.	100.00	.	.	.	99.99	88.54	99.94	.	.	99.19	80.57
17PM0053_LR_SR	7	.	97.11	.	.	.	.	100.00	.	.	.	99.99	88.54	99.95	.	.	99.19	80.57
17PM0054_SR	7	.	91.83	.	.	.	99.99	.	.	99.94	.	99.99	.	99.95	88.59	.	.	80.57
17PM0054_LR	7	.	91.83	.	.	.	99.99	.	.	99.94	.	99.99	.	99.95	88.59	.	.	80.57
17PM0054_LR_SR	7	.	91.83	.	.	.	99.99	.	.	99.94	.	99.99	.	99.95	88.59	.	.	80.57
17PM0072_SR	11	80.13	92.96	.	.	99.99	99.99	99.47	100.00	.	99.99	99.98	.	99.95	99.97	.	.	80.54
17PM0072_LR	12	80.13	92.96	.	84.27	99.99	99.97	99.47	100.00	.	99.99	99.98	.	99.95	99.97	.	.	80.53
17PM0072_LR_SR	12	80.13	92.96	.	84.27	99.99	99.99	99.47	100.00	.	99.99	99.98	.	99.95	99.97	.	.	80.54
17PM0167_SR	4	.	92.95	.	.	.	.	.	.	.	.	100.00	.	.	.	.	99.96	80.57
17PM0167_LR	4	.	92.95	.	.	.	.	.	.	.	.	99.99	.	.	.	.	99.96	80.57
17PM0167_LR_SR	4	.	92.95	.	.	.	.	.	.	.	.	100.00	.	.	.	.	99.96	80.57
17PM0271_SR	9	.	88.37	.	.	.	.	99.98	99.98	99.94	.	99.99	93.03	99.95	99.76	.	.	80.57
17PM0271_LR	9	.	88.37	.	.	.	.	99.98	99.98	99.94	.	99.99	93.03	99.95	99.76	.	.	80.57
17PM0271_LR_SR	9	.	88.37	.	.	.	.	99.98	99.98	99.94	.	99.99	93.03	99.95	99.76	.	.	80.57
17PM0282_SR	9	99.99	100.00	.	.	100.00	100.00	100.00	.	.	.	100.00	.	99.95	99.77	.	.	80.57
17PM0282_LR	11	99.99	100.00	.	84.30;100.00	100.00	100.00	99.98	.	.	.	100.00	100.00	99.95	99.77	.	.	80.56
17PM0282_LR_SR	11	99.99	100.00	.	84.30;100.00	100.00	100.00	100.00	.	.	.	100.00	100.00	99.95	99.77	.	.	80.57
17PM0296_SR	11	84.94	100.00	.	.	100.00	100.00	100.00	.	.	.	100.00	100.00	99.95	99.77	99.95	.	80.57
17PM0296_LR	12	99.99	100.00	.	84.24;100.00	100.00	99.99	99.98	.	.	.	99.99	100.00	99.95	99.77	99.95	.	80.57
17PM0296_LR_SR	12	99.99	100.00	.	84.24;100.00	100.00	100.00	100.00	.	.	.	100.00	99.99	99.95	99.75	99.95	.	80.57
18PM0004_SR	11	80.13	92.96	.	.	99.99	99.99	99.47	100.00	.	99.99	99.98	.	99.95	99.97	.	.	80.54
18PM0004_LR	12	80.13	92.96	.	84.27	99.99	99.99	99.47	100.00	.	99.99	99.98	.	99.95	99.97	.	.	80.54
18PM0004_LR_SR	12	80.13	92.96	.	84.27	99.99	99.99	99.47	100.00	.	99.99	99.98	.	99.95	99.97	.	.	80.54
18PM0007_SR	10	.	100.00	.	99.90	99.99	99.46	100.00	.	.	.	100.00	100.00	99.95	99.77	.	.	80.57
18PM0007_LR	10	.	100.00	.	99.90;84.17	99.99	99.46	100.00	.	.	.	99.99	100.00	99.95	99.77	.	.	80.57
18PM0007_LR_SR	10	.	100.00	.	99.90;84.16	99.99	99.46	100.00	.	.	.	100.00	100.00	99.95	99.77	.	.	80.57
18PM0031_SR	9	99.72	100.00	100.00	.	99.91	99.96	.	.	.	.	100.00	.	100.00	100.00	.	.	80.56
18PM0031_LR	10	99.72	100.00	100.00	99.98	99.91	99.95	.	.	.	.	100.00	.	100.00	100.00	.	.	80.56
18PM0031_LR_SR	10	99.72	100.00	100.00	99.98	99.91	99.96	.	.	.	.	100.00	.	100.00	100.00	.	.	80.56
18PM0045_SR	5	.	92.96	.	.	.	.	100.00	.	.	.	99.99	.	99.76	.	.	.	80.57
18PM0045_LR	5	.	92.96	.	.	.	.	100.00	.	.	.	99.99	.	99.76	.	.	.	80.56
18PM0045_LR_SR	5	.	92.96	.	.	.	.	100.00	.	.	.	99.99	.	99.76	.	.	.	80.57
18PM0092_SR	5	.	99.99	.	.	.	.	.	99.95	.	.	99.98	92.98	.	.	.	.	80.57
18PM0092_LR	5	.	99.99	.	.	.	.	.	99.93	.	.	99.98	92.98	.	.	.	.	80.57
18PM0092_LR_SR	5	.	99.99	.	.	.	.	.	99.95	.	.	99.98	92.98	.	.	.	.	80.56
18PM0135_SR	8	85.15	100.00	.	.	99.99	99.99	.	.	.	.	100.00	.	99.95	99.76	.	.	80.57
18PM0135_LR	9	85.15	99.99	.	84.30	99.99	99.97	.	.	.	.	99.99	.	99.95	99.76	.	.	80.57
18PM0135_LR_SR	9	85.15	100.00	.	84.30	99.99	99.99	.	.	.	.	100.00	.	99.95	99.76	.	.	80.57
19PM0148_SR	8	99.97	99.98	.	.	99.98	100.00	.	.	.	.	100.00	.	100.00	99.76	.	.	80.57
19PM0148_LR	9	99.96	99.96	.	84.29	99.97	99.97	.	.	.	.	99.99	.	100.00	99.76	.	.	80.56
19PM0148_LR_SR	9	99.97	99.98	.	84.30	99.98	100.00	.	.	.	.	100.00	.	100.00	99.76	.	.	80.57
