# Supplementary material for: Oxford nanopore technologies—a valuable tool to generate whole-genome sequencing data for in silico serotyping and the detection of genetic markers in Salmonella
Source: Front Vet Sci. 2023 Jun 1;10:1178922. doi: 10.3389/fvets.2023.1178922 (PMC10267320; doi:10.3389/fvets.2023.1178922)
Supplement: SUPPLEMENTARY TABLE S5 — Plasmid. [file Table_5.XLSX]

## Sheet: PlasmidFinder
ID	NUM_FOUND	Coverage Col.BS512._1	Coverage Col156_1	Coverage Col440I_1	Coverage ColRNAI_1	Coverage ColpVC_1	Coverage IncFIB.K._1_Kpn3	Coverage IncFIB.S._1	Coverage IncFIB.pHCM2._1_pHCM2	Coverage IncFII.29._1_pUTI89	Coverage IncFII.S._1	Coverage IncFII.pCRY._1_pCRY	Coverage IncHI2A_1	Coverage IncHI2_1	Coverage IncI1_1_Alpha	Coverage IncI2_1_Delta	Coverage IncI_Gamma_1	Coverage IncQ1_1	Coverage IncX1_1	Coverage IncX1_4	Coverage IncX4_1	Coverage RepA_1_pKPC.CAV1321	Coverage p0111_1
16PM0056_SR	2	.	.	.	.	.	.	100.00	.	.	99.24	.	.	.	.	.	.	.	.	.	.	.	.
16PM0056_LR	2	.	.	.	.	.	.	100.00	.	.	99.24	.	.	.	.	.	.	.	.	.	.	.	.
16PM0056_LR_SR	2	.	.	.	.	.	.	100.00	.	.	99.24	.	.	.	.	.	.	.	.	.	.	.	.
16PM0089_SR	4	.	98.70	100.00	90.77	100.00	.	.	.	.	.	.	.	.	.	.	.	.	.	.	.	.	.
16PM0089_LR	0	.	.	.	.	.	.	.	.	.	.	.	.	.	.	.	.	.	.	.	.	.	.
16PM0089_LR_SR	0	.	.	.	.	.	.	.	.	.	.	.	.	.	.	.	.	.	.	.	.	.	.
16PM0105_SR	4	.	.	100.00	98.46	100.00	.	.	.	.	99.24	.	.	.	.	.	.	.	.	.	.	.	.
16PM0105_LR	1	.	.	.	.	.	.	.	.	.	99.24	.	.	.	.	.	.	.	.	.	.	.	.
16PM0105_LR_SR	1	.	.	.	.	.	.	.	.	.	99.24	.	.	.	.	.	.	.	.	.	.	.	.
16PM0121_SR	4	100.00	.	100.00	.	.	.	.	.	.	.	.	.	.	100.00	100.00	.	.	.	.	.	.	.
16PM0121_LR	2	.	.	.	.	.	.	.	.	.	.	.	.	.	100.00	100.00	.	.	.	.	.	.	.
16PM0121_LR_SR	2	.	.	.	.	.	.	.	.	.	.	.	.	.	100.00	100.00	.	.	.	.	.	.	.
16PM0122_SR	2	98.71	.	.	.	.	.	.	.	.	.	100.00	.	.	.	.	.	.	.	.	.	.	.
16PM0122_LR	1	.	.	.	.	.	.	.	.	.	.	100.00	.	.	.	.	.	.	.	.	.	.	.
16PM0122_LR_SR	1	.	.	.	.	.	.	.	.	.	.	100.00	.	.	.	.	.	.	.	.	.	.	.
16PM0124_SR	1	.	.	.	.	.	.	.	.	.	.	.	.	.	.	.	.	.	.	100.00	.	.	.
16PM0124_LR	1	.	.	.	.	.	.	.	.	.	.	.	.	.	.	.	.	.	.	100.00	.	.	.
16PM0124_LR_SR	1	.	.	.	.	.	.	.	.	.	.	.	.	.	.	.	.	.	.	100.00	.	.	.
16PM0161_SR	1	.	.	.	.	.	.	.	100.00	.	.	.	.	.	.	.	.	.	.	.	.	.	.
16PM0161_LR	1	.	.	.	.	.	.	.	.	.	.	.	.	.	100.00	.	.	.	.	.	.	.	.
16PM0161_LR_SR	1	.	.	.	.	.	.	.	.	.	.	.	.	.	100.00	.	.	.	.	.	.	.	.
16PM0171_SR	0	.	.	.	.	.	.	.	.	.	.	.	.	.	.	.	.	.	.	.	.	.	.
16PM0171_LR	0	.	.	.	.	.	.	.	.	.	.	.	.	.	.	.	.	.	.	.	.	.	.
16PM0171_LR_SR	0	.	.	.	.	.	.	.	.	.	.	.	.	.	.	.	.	.	.	.	.	.	.
16PM0176_SR	0	.	.	.	.	.	.	.	.	.	.	.	.	.	.	.	.	.	.	.	.	.	.
16PM0176_LR	0	.	.	.	.	.	.	.	.	.	.	.	.	.	.	.	.	.	.	.	.	.	.
16PM0176_LR_SR	0	.	.	.	.	.	.	.	.	.	.	.	.	.	.	.	.	.	.	.	.	.	.
16PM0256_SR	0	.	.	.	.	.	.	.	.	.	.	.	.	.	.	.	.	.	.	.	.	.	.
16PM0256_LR	0	.	.	.	.	.	.	.	.	.	.	.	.	.	.	.	.	.	.	.	.	.	.
16PM0256_LR_SR	0	.	.	.	.	.	.	.	.	.	.	.	.	.	.	.	.	.	.	.	.	.	.
16PM0296_SR	0	.	.	.	.	.	.	.	.	.	.	.	.	.	.	.	.	.	.	.	.	.	.
16PM0296_LR	0	.	.	.	.	.	.	.	.	.	.	.	.	.	.	.	.	.	.	.	.	.	.
16PM0296_LR_SR	0	.	.	.	.	.	.	.	.	.	.	.	.	.	.	.	.	.	.	.	.	.	.
17PM0009_SR	2	.	.	.	.	.	.	100.00	.	.	100.00	.	.	.	.	.	.	.	.	.	.	.	.
17PM0009_LR	2	.	.	.	.	.	.	100.00	.	.	100.00	.	.	.	.	.	.	.	.	.	.	.	.
17PM0009_LR_SR	2	.	.	.	.	.	.	100.00	.	.	100.00	.	.	.	.	.	.	.	.	.	.	.	.
17PM0024_SR	1	.	.	.	.	.	.	.	.	.	.	.	.	.	100.00	.	.	.	.	.	.	.	.
17PM0024_LR	1	.	.	.	.	.	.	.	100.00	.	.	.	.	.	.	.	.	.	.	.	.	.	.
17PM0024_LR_SR	1	.	.	.	.	.	.	.	100.00	.	.	.	.	.	.	.	.	.	.	.	.	.	.
17PM0051_SR	0	.	.	.	.	.	.	.	.	.	.	.	.	.	.	.	.	.	.	.	.	.	.
17PM0051_LR	0	.	.	.	.	.	.	.	.	.	.	.	.	.	.	.	.	.	.	.	.	.	.
17PM0051_LR_SR	0	.	.	.	.	.	.	.	.	.	.	.	.	.	.	.	.	.	.	.	.	.	.
17PM0053_SR	0	.	.	.	.	.	.	.	.	.	.	.	.	.	.	.	.	.	.	.	.	.	.
17PM0053_LR	0	.	.	.	.	.	.	.	.	.	.	.	.	.	.	.	.	.	.	.	.	.	.
17PM0053_LR_SR	0	.	.	.	.	.	.	.	.	.	.	.	.	.	.	.	.	.	.	.	.	.	.
17PM0054_SR	4	.	.	.	.	100.00	.	.	.	100.00	.	.	.	.	.	100.00	97.16	.	.	.	.	.	.
17PM0054_LR	3	.	.	.	.	.	.	.	.	100.00	.	.	.	.	.	100.00	97.16	.	.	.	.	.	.
17PM0054_LR_SR	3	.	.	.	.	.	.	.	.	100.00	.	.	.	.	.	100.00	97.16	.	.	.	.	.	.
17PM0072_SR	2	.	.	.	.	.	.	.	.	.	99.24	.	.	.	.	.	.	.	100.00	.	.	.	.
17PM0072_LR	2	.	.	.	.	.	.	.	.	.	99.24	.	.	.	.	.	.	.	100.00	.	.	.	.
17PM0072_LR_SR	2	.	.	.	.	.	.	.	.	.	99.24	.	.	.	.	.	.	.	100.00	.	.	.	.
17PM0167_SR	2	.	100.00	.	.	.	.	.	.	.	.	.	.	.	.	.	.	.	.	.	.	.	100.00
17PM0167_LR	1	.	.	.	.	.	.	.	.	.	.	.	.	.	.	.	.	.	.	.	.	.	100.00
17PM0167_LR_SR	1	.	.	.	.	.	.	.	.	.	.	.	.	.	.	.	.	.	.	.	.	.	100.00
17PM0271_SR	0	.	.	.	.	.	.	.	.	.	.	.	.	.	.	.	.	.	.	.	.	.	.
17PM0271_LR	0	.	.	.	.	.	.	.	.	.	.	.	.	.	.	.	.	.	.	.	.	.	.
17PM0271_LR_SR	0	.	.	.	.	.	.	.	.	.	.	.	.	.	.	.	.	.	.	.	.	.	.
17PM0282_SR	2	.	.	.	.	.	.	100.00	.	.	100.00	.	.	.	.	.	.	.	.	.	.	.	.
17PM0282_LR	2	.	.	.	.	.	.	100.00	.	.	100.00	.	.	.	.	.	.	.	.	.	.	.	.
17PM0282_LR_SR	2	.	.	.	.	.	.	100.00	.	.	100.00	.	.	.	.	.	.	.	.	.	.	.	.
17PM0296_SR	2	.	.	.	100.00	.	.	.	.	.	.	.	.	.	.	.	.	.	.	.	100.00	.	.
17PM0296_LR	1	.	.	.	.	.	.	.	.	.	.	.	.	.	.	.	.	.	.	.	100.00	.	.
17PM0296_LR_SR	1	.	.	.	.	.	.	.	.	.	.	.	.	.	.	.	.	.	.	.	100.00	.	.
18PM0004_SR	2	.	.	.	.	.	.	.	.	.	99.24	.	.	.	.	.	.	.	100.00	.	.	.	.
18PM0004_LR	2	.	.	.	.	.	.	.	.	.	99.24	.	.	.	.	.	.	.	100.00	.	.	.	.
18PM0004_LR_SR	2	.	.	.	.	.	.	.	.	.	99.24	.	.	.	.	.	.	.	100.00	.	.	.	.
18PM0007_SR	0	.	.	.	.	.	.	.	.	.	.	.	.	.	.	.	.	.	.	.	.	.	.
18PM0007_LR	0	.	.	.	.	.	.	.	.	.	.	.	.	.	.	.	.	.	.	.	.	.	.
18PM0007_LR_SR	0	.	.	.	.	.	.	.	.	.	.	.	.	.	.	.	.	.	.	.	.	.	.
18PM0031_SR	2	.	.	.	.	.	.	100.00	.	.	100.00	.	.	.	.	.	.	.	.	.	.	.	.
18PM0031_LR	2	.	.	.	.	.	.	100.00	.	.	100.00	.	.	.	.	.	.	.	.	.	.	.	.
18PM0031_LR_SR	2	.	.	.	.	.	.	100.00	.	.	100.00	.	.	.	.	.	.	.	.	.	.	.	.
18PM0045_SR	0	.	.	.	.	.	.	.	.	.	.	.	.	.	.	.	.	.	.	.	.	.	.
18PM0045_LR	0	.	.	.	.	.	.	.	.	.	.	.	.	.	.	.	.	.	.	.	.	.	.
18PM0045_LR_SR	0	.	.	.	.	.	.	.	.	.	.	.	.	.	.	.	.	.	.	.	.	.	.
18PM0092_SR	4	.	.	.	100.00	.	.	.	.	.	.	.	100.00	100.00	.	.	.	.	.	.	.	99.66	.
18PM0092_LR	4	.	.	.	100.00	.	.	.	.	.	.	.	100.00	100.00	.	.	.	.	.	.	.	99.66	.
18PM0092_LR_SR	4	.	.	.	100.00	.	.	.	.	.	.	.	100.00	100.00	.	.	.	.	.	.	.	99.66	.
18PM0135_SR	0	.	.	.	.	.	.	.	.	.	.	.	.	.	.	.	.	.	.	.	.	.	.
18PM0135_LR	0	.	.	.	.	.	.	.	.	.	.	.	.	.	.	.	.	.	.	.	.	.	.
18PM0135_LR_SR	0	.	.	.	.	.	.	.	.	.	.	.	.	.	.	.	.	.	.	.	.	.	.
19PM0148_SR	1	.	.	.	.	.	99.64	.	.	.	.	.	.	.	.	.	.	.	.	.	.	.	.
19PM0148_LR	1	.	.	.	.	.	99.64	.	.	.	.	.	.	.	.	.	.	.	.	.	.	.	.
19PM0148_LR_SR	1	.	.	.	.	.	99.64	.	.	.	.	.	.	.	.	.	.	.	.	.	.	.	.

## Sheet: Platon (Table 5)
ID	Contig	Length	Coverage	#ORFs	RDS	Circular	Inc.Type.s.	#Replication	#Mobilization	#OriT	#Conjugation	#AMRs	#rRNAs	#Plasmid.Hits
16PM0056_SR	contigs.14	93726		111	24.9	yes	2	1	1	0	15	0	0	0
16PM0056_LR	contig_2:1.0-93572.0	93608		113	23.6	no	2	1	1	0	16	0	0	0
16PM0056_LR_SR	contig_2:1.0-93572.0_np1212	93599		111	24.9	no	2	1	1	0	15	0	0	0
16PM0089_SR	contigs.19	13557		13	27.8	no	0	0	0	0	0	3	0	0
16PM0089_SR	contigs.21	5758		6	4.5	yes	1	0	0	1	0	0	0	1
16PM0089_SR	contigs.25	2744		3	2.3	yes	2	0	0	1	0	1	0	0
16PM0089_SR	contigs.29	1368		1	0.4	yes	0	0	0	0	0	0	0	0
16PM0089_SR	contigs.27	2110		2	2.1	yes	1	0	0	0	0	0	0	0
16PM0089_SR	contigs.26	2412		2	5.5	yes	0	0	0	2	0	0	0	0
16PM0089_SR	contigs.24	4428		3	1.1	yes	1	1	1	0	0	0	0	1
16PM0089_LR
16PM0089_LR_SR
16PM0105_SR	contigs.21	4208		5	6.9	yes	0	0	0	1	0	0	0	1
16PM0105_SR	contigs.24	2646		2	2.1	yes	1	0	0	2	0	0	0	1
16PM0105_SR	contigs.25	2450		3	0	yes	0	0	0	0	0	0	0	0
16PM0105_SR	contigs.12	86557		114	18.3	no	1	1	1	0	12	0	0	0
16PM0105_LR	contig_2:1.0-86434.0	86451		114	18.1	no	1	1	1	0	14	0	0	0
16PM0105_LR_SR	contig_2:1.0-86434.0_np1212	86444		113	18.8	no	1	1	1	0	14	0	0	0
16PM0121_SR	contigs.25	3198		4	1.4	yes	2	0	0	1	0	1	0	0
16PM0121_SR	contigs.17	59007		76	15.4	no	1	0	1	0	7	0	0	0
16PM0121_SR	contigs.27	2240		2	4.7	yes	1	0	0	0	0	0	0	1
16PM0121_SR	contigs.13	104565		119	36.1	no	1	0	1	1	16	4	0	0
16PM0121_LR	contig_2:1.0-60500.0	60590		82	13.7	no	1	0	1	0	7	0	0	0
16PM0121_LR	contig_3:1.0-104864.0	105207		124	34.7	no	1	0	1	1	17	4	0	0
16PM0121_LR_SR	contig_2:1.0-60500.0_np1212	60588		79	14.8	no	1	0	1	0	7	0	0	0
16PM0121_LR_SR	contig_3:1.0-104864.0_np1212	105115		119	38.9	no	1	0	1	1	16	4	0	0
16PM0122-SR	contigs.61	26455		34	-6.8	yes	1	0	1	0	6	0	0	0
16PM0122-SR	contigs.68	23767		21	-1.4	no	0	1	0	0	0	0	0	0
16PM0122-SR	contigs.99	7660		5	-1.9	no	0	1	0	0	0	0	0	0
16PM0122-SR	contigs.102	6469		6	0.1	yes	0	0	0	0	1	0	0	0
16PM0122_LR	contig_2:1.0-26349.0	26357		33	-7.1	no	1	0	1	0	6	0	0	0
16PM0122-LR_SR	contig_2:1.0-26347.0_np1212	26359		34	-5.7	no	1	0	1	0	5	0	0	0
16PM0124_SR	contigs.27	40787		46	14.3	no	2	0	1	1	3	0	0	0
16PM0124_LR	contig_2:1.0-42653.0	42676		50	11.6	no	1	0	1	1	2	0	0	0
16PM0124_LR_SR	contig_2:1.0-42653.0_np1212	42667		47	13.1	no	1	0	1	1	3	0	0	0
16PM0161_SR	contigs.14	95482		107	37.3	no	1	0	1	1	17	6	0	0
16PM0161_LR	contig_2:1.0-97348.0	97630		106	36.3	no	1	0	1	1	16	6	0	0
16PM0161_LR_SR	contig_2:1.0-97348.0_np1212	97735		109	36.5	no	1	0	1	1	16	6	0	0
16PM0171_SR
16PM0171_LR
16PM0171_LR_SR
16PM0176_SR
16PM0176_LR
16PM0176_LR_SR
16PM0256_SR
16PM0256_LR
16PM0256_LR_SR
16PM0296_SR
16PM0296_LR
16PM0296_LR_SR
17PM0009_SR	contigs.139	1783		2	31.2	no	0	0	0	0	0	0	0	1
17PM0009_SR	contigs.32	55407		68	31.5	no	2	1	0	0	4	0	0	1
17PM0009_LR	contig_2:1.0-59356.0	59370		75	27	no	2	1	0	0	4	0	0	1
17PM0009_LR_SR	contig_2:1.0-59356.0_np1212	59372		75	27.6	no	2	1	0	0	4	0	0	1
17PM0024_SR	contigs.14	107822		130	16.1	yes	1	0	0	0	0	0	0	0
17PM0024_LR	contig_2:1.0-107692.0	107694		130	15.7	no	1	0	0	0	0	0	0	0
17PM0024_LR_SR	contig_2:1.0-107692.0_np1212	107695		130	15.7	no	1	0	0	0	0	0	0	0
17PM0051_SR
17PM0051_LR
17PM0051_LR_SR
17PM0053_SR	contigs.28	9930		9	-7.1	no	0	0	1	0	0	0	0	0
17PM0053_LR
17PM0053_LR_SR
17PM0054_SR	contigs.24	31631		37	19.5	no	1	0	0	0	6	0	0	0
17PM0054_SR	contigs.34	2198		1	4.2	yes	1	0	0	1	0	0	0	0
17PM0054_SR	contigs.16	91615		97	43.1	no	1	0	1	1	16	0	0	0
17PM0054_SR	contigs.19	64031		74	60.1	yes	1	1	1	1	15	0	0	0
17PM0054_SR	contigs.28	6991		12	18.9	no	0	0	0	0	0	0	0	1
17PM0054_SR	contigs.32	3149		7	9.9	no	0	0	0	0	0	0	0	1
17PM0054_SR	contigs.36	1822		1	2.8	no	0	0	0	0	0	0	0	1
17PM0054_SR	contigs.26	15596		15	17.2	no	0	0	1	0	1	0	0	1
17PM0054_LR	contig_2:1.0-4399.0	4401		7	52.8	no	0	0	0	0	0	0	0	1
17PM0054_LR	contig_3:1.0-59518.0	59535		70	57.2	no	1	1	1	1	15	0	0	0
17PM0054_LR	contig_4:1.0-64745.0	64926		78	16.2	no	1	0	1	0	7	0	0	0
17PM0054_LR	contig_5:1.0-87963.0	88673		94	37.5	no	1	0	1	1	16	0	0	0
17PM0054_LR_SR	contig_3:1.0-59518.0_np1212	59532		68	59.5	no	1	1	1	1	15	0	0	0
17PM0054_LR_SR	contig_4:1.0-64745.0_np1212	64929		77	16.8	no	1	0	1	0	7	0	0	0
17PM0054_LR_SR	contig_2:1.0-4399.0_np1212	4397		7	74.3	no	0	0	0	0	0	0	0	1
17PM0054_LR_SR	contig_5:1.0-87963.0_np1212	88651		91	39.6	no	1	0	1	1	16	0	0	0
17PM0072_SR	contigs.14	74698		90	18.3	yes	3	2	1	0	4	0	0	1
17PM0072_LR	contig_2:1.0-74566.0	74578		94	17.2	no	3	2	1	0	4	0	0	1
17PM0072_LR_SR	contig_2:1.0-74566.0_np1212	74571		91	18.3	no	3	2	1	0	4	0	0	1
17PM0167_SR	contigs.29	3498		5	10.3	yes	0	0	0	0	0	0	0	1
17PM0167_SR	contigs.28	4023		3	1.8	yes	1	1	1	0	0	0	0	0
17PM0167_LR	contig_2:1.0-97369.0	97377		109	11.3	no	1	1	0	0	0	0	0	0
17PM0167_LR_SR	contig_2:1.0-97369.0_np1212	97379		108	11.5	no	1	1	0	0	0	0	0	0
17PM0271_SR
17PM0271_LR
17PM0271_LR_SR
17PM0282_SR	contigs.62	1101		1	13.5	no	0	0	0	0	0	1	0	1
17PM0282_SR	contigs.16	94113		117	28.6	yes	2	1	1	0	12	0	0	1
17PM0282_SR	contigs.43	7255		7	2.7	no	0	0	0	0	0	2	0	1
17PM0282_LR	contig_2:1.0-93984.0	94005		115	27.6	no	2	1	1	0	13	0	0	1
17PM0282_LR_SR	contig_2:1.0-93984.0_np1212	94004		116	28.8	no	2	1	1	0	12	0	0	1
17PM0296_SR	contigs.38	4842		4	3.8	yes	0	0	0	2	0	0	0	1
17PM0296_SR	contigs.49	1915		4	20.2	no	0	0	0	0	0	0	0	1
17PM0296_SR	contigs.39	4640		5	11.5	no	1	0	0	0	0	3	0	1
17PM0296_SR	contigs.46	2168		2	54.7	no	0	0	0	0	0	1	0	1
17PM0296_SR	contigs.30	29665		43	11.6	no	1	0	1	0	5	0	0	0
17PM0296_LR	contig_2:1.0-31907.0	31910		47	12	no	1	0	1	0	5	0	0	0
17PM0296_LR_SR	contig_2:1.0-31905.0_np1212	31909	NA	48	1900-01-11 19:12:00	no	1	0	1	0	4	0	0	0
18PM0004_SR	contigs.13	74698		91	18.6	yes	3	2	1	0	4	0	0	1
18PM0004_LR	contig_2:1.0-74560.0	74577		93	17	no	3	2	1	0	4	0	0	1
18PM0004_LR_SR	contig_2:1.0-74560.0_np1212	74571		91	18.1	no	3	2	1	0	4	0	0	1
18PM0007_SR
18PM0007_LR
18PM0007_LR_SR
18PM0031_SR	contigs.23	49648		60	27.6	no	2	1	0	0	2	0	0	0
18PM0031_LR	contig_2:1.0-49633.0	49647		57	27.9	no	2	1	1	0	2	0	0	0
18PM0031_LR_SR	contig_2:1.0-49633.0_np1212	49647		58	27.8	no	2	1	1	0	2	0	0	0
18PM0045_SR
18PM0045_LR
18PM0045_LR_SR
18PM0092_SR	contigs.34	8318		5	0.6	no	0	0	0	0	0	0	0	1
18PM0092_SR	contigs.31	24778		32	10.6	no	0	0	0	0	0	0	0	1
18PM0092_SR	contigs.38	4686		7	19.2	no	0	0	0	0	0	2	0	1
18PM0092_SR	contigs.18	87808		97	6.1	no	2	0	0	0	1	0	0	0
18PM0092_SR	contigs.33	10360		8	0.6	no	0	0	0	0	0	0	0	1
18PM0092_SR	contigs.37	4720		5	6.7	yes	1	0	0	1	0	0	0	1
18PM0092_SR	contigs.24	47361		40	32.6	no	0	0	0	0	1	0	0	1
18PM0092_SR	contigs.26	39131		42	11.2	no	0	0	0	0	0	8	0	0
18PM0092_SR	contigs.36	5708		5	19.5	no	0	0	0	0	0	2	0	1
18PM0092_LR	contig_3:1.0-4590.0	4593		5	6.7	no	1	0	0	1	0	0	0	1
18PM0092_LR	contig_2:1.0-215146.0	215190		236	9.4	no	2	0	0	0	2	13	0	0
18PM0092_LR_SR	contig_2:1.0-215146.0_np1212	215185		234	9.1	no	2	0	0	0	3	13	0	0
18PM0092_LR_SR	contig_3:1.0-4590.0_np1212	4593		5	6.7	no	1	0	0	1	0	0	0	1
18PM0135_SR
18PM0135_LR
18PM0135_LR_SR
19PM0148_SR	contigs.16	104679		114	39.5	no	0	1	1	1	16	10	0	1
19PM0148_SR	contigs.27	24561		18	20	no	1	2	0	0	0	0	0	1
19PM0148_SR	contigs.33	2507		3	0.8	no	0	0	0	0	0	0	0	1
19PM0148_LR	contig_2:1.0-278505.0	278605		290	10.2	no	1	3	1	2	17	10	0	0
19PM0148_LR_SR	contig_2:1.0-278505.0_np1212	278565		265	10.7	no	1	3	1	2	16	10	0	0
