# Supplementary material for: Oxford nanopore technologies—a valuable tool to generate whole-genome sequencing data for in silico serotyping and the detection of genetic markers in Salmonella
Source: Front Vet Sci. 2023 Jun 1;10:1178922. doi: 10.3389/fvets.2023.1178922 (PMC10267320; doi:10.3389/fvets.2023.1178922)
Supplement: SUPPLEMENTARY TABLE S6 — Genetic markers for antimicrobial resistances. [file Table_6.XLSX]

## Sheet: AMR (Table 6)
ID	NumberFound	aadA5	blaTEM	sul1	blaCARB-2	tet(G)	floR	aadA2	tet(B)	sul2	aph(3'')-Ib	aph(6)-Id	blaTEM-1	fosA7	fosA7.4	tet(A)	gyrA_D87G	mef(C)	mph(G)	dfrA17	qnrB19	fosA7.2	aadA1	sat2	dfrA1	cmlA1	sul3	fosA7.3	gyrA_S83Y	blaPSE
		AMINOGLYCOSIDE	BETA-LACTAM	SULFONAMIDE	BETA-LACTAM	TETRACYCLINE	PHENICOL	AMINOGLYCOSIDE	TETRACYCLINE	SULFONAMIDE	AMINOGLYCOSIDE	AMINOGLYCOSIDE	BETA-LACTAM	FOSFOMYCIN	FOSFOMYCIN	TETRACYCLINE	QUINOLONE/TRICLOSAN	MACROLIDE	MACROLIDE	TRIMETHOPRIM	QUINOLONE	FOSFOMYCIN	AMINOGLYCOSIDE	STREPTOTHRICIN	TRIMETHOPRIM	PHENICOL	SULFONAMIDE	FOSFOMYCIN	QUINOLONE	BETA-LACTAM
		STREPTOMYCIN	BETA-LACTAM	SULFONAMIDE	BETA-LACTAM	TETRACYCLINE	CHLORAMPHENICOL/FLORFENICOL	STREPTOMYCIN	TETRACYCLINE	SULFONAMIDE	STREPTOMYCIN	STREPTOMYCIN	BETA-LACTAM	FOSFOMYCIN	FOSFOMYCIN	TETRACYCLINE	QUINOLONE/TRICLOSAN	MACROLIDE	MACROLIDE	TRIMETHOPRIM	QUINOLONE	FOSFOMYCIN	STREPTOMYCIN	STREPTOTHRICIN	TRIMETHOPRIM	CHLORAMPHENICOL	SULFONAMIDE	FOSFOMYCIN	QUINOLONE	BETA-LACTAM
16PM0056_SR	0	-	-	-	-	-	-	-	-	-	-	-	-	-	-	-	-	-	-	-	-	-	-	-	-	-	-	-	-	-
16PM0056_LR	0	-	-	-	-	-	-	-	-	-	-	-	-	-	-	-	-	-	-	-	-	-	-	-	-	-	-	-	-	-
16PM0056_LR_SR	0	-	-	-	-	-	-	-	-	-	-	-	-	-	-	-	-	-	-	-	-	-	-	-	-	-	-	-	-	-
16PM0089_SR	4	-	-	-	-	-	-	-	-	-	100	100	-	-	-	100	-	-	-	-	100	-	-	-	-	-	-	-	-	-
16PM0089_LR	3	-	-	-	-	-	-	-	-	-	100	100	-	-	-	100	-	-	-	-	-	-	-	-	-	-	-	-	-	-
16PM0089_LR_SR	3	-	-	-	-	-	-	-	-	-	100	100	-	-	-	100	-	-	-	-	-	-	-	-	-	-	-	-	-	-
16PM0105_SR	0	-	-	-	-	-	-	-	-	-	-	-	-	-	-	-	-	-	-	-	-	-	-	-	-	-	-	-	-	-
16PM0105_LR	0	-	-	-	-	-	-	-	-	-	-	-	-	-	-	-	-	-	-	-	-	-	-	-	-	-	-	-	-	-
16PM0105_LR_SR	0	-	-	-	-	-	-	-	-	-	-	-	-	-	-	-	-	-	-	-	-	-	-	-	-	-	-	-	-	-
16PM0121_SR	5	100	-	-	-	-	-	-	-	100	-	-	100	-	-	-	-	-	-	100	100	-	-	-	-	-	-	-	-	-
16PM0121_LR	4	100	-	-	-	-	-	-	-	100	-	-	100	-	-	-	-	-	-	100	-	-	-	-	-	-	-	-	-	-
16PM0121_LR_SR	4	100	-	-	-	-	-	-	-	100	-	-	100	-	-	-	-	-	-	100	-	-	-	-	-	-	-	-	-	-
16PM0122_SR	0	-	-	-	-	-	-	-	-	-	-	-	-	-	-	-	-	-	-	-	-	-	-	-	-	-	-	-	-	-
16PM0122_LR	0	-	-	-	-	-	-	-	-	-	-	-	-	-	-	-	-	-	-	-	-	-	-	-	-	-	-	-	-	-
16PM0122_LR_SR	0	-	-	-	-	-	-	-	-	-	-	-	-	-	-	-	-	-	-	-	-	-	-	-	-	-	-	-	-	-
16PM0124_SR	0	-	-	-	-	-	-	-	-	-	-	-	-	-	-	-	-	-	-	-	-	-	-	-	-	-	-	-	-	-
16PM0124_LR	0	-	-	-	-	-	-	-	-	-	-	-	-	-	-	-	-	-	-	-	-	-	-	-	-	-	-	-	-	-
16PM0124_LR_SR	0	-	-	-	-	-	-	-	-	-	-	-	-	-	-	-	-	-	-	-	-	-	-	-	-	-	-	-	-	-
16PM0161_SR	0	-	-	-	-	-	-	-	-	-	-	-	-	-	-	-	-	-	-	-	-	-	-	-	-	-	-	-	-	-
16PM0161_LR	1	-	-	-	-	-	-	-	-	-	-	-	-	92.39	-	-	-	-	-	-	-	-	-	-	-	-	-	-	-	-
16PM0161_LR_SR	0	-	-	-	-	-	-	-	-	-	-	-	-	-	-	-	-	-	-	-	-	-	-	-	-	-	-	-	-	-
16PM0171_SR	0	-	-	-	-	-	-	-	-	-	-	-	-	-	-	-	-	-	-	-	-	-	-	-	-	-	-	-	-	-
16PM0171_LR	0	-	-	-	-	-	-	-	-	-	-	-	-	-	-	-	-	-	-	-	-	-	-	-	-	-	-	-	-	-
16PM0171_LR_SR	0	-	-	-	-	-	-	-	-	-	-	-	-	-	-	-	-	-	-	-	-	-	-	-	-	-	-	-	-	-
16PM0176_SR	0	-	-	-	-	-	-	-	-	-	-	-	-	-	-	-	-	-	-	-	-	-	-	-	-	-	-	-	-	-
16PM0176_LR	0	-	-	-	-	-	-	-	-	-	-	-	-	-	-	-	-	-	-	-	-	-	-	-	-	-	-	-	-	-
16PM0176_LR_SR	0	-	-	-	-	-	-	-	-	-	-	-	-	-	-	-	-	-	-	-	-	-	-	-	-	-	-	-	-	-
16PM0256_SR	0	-	-	-	-	-	-	-	-	-	-	-	-	-	-	-	-	-	-	-	-	-	-	-	-	-	-	-	-	-
16PM0256_LR	0	-	-	-	-	-	-	-	-	-	-	-	-	-	-	-	-	-	-	-	-	-	-	-	-	-	-	-	-	-
16PM0256_LR_SR	0	-	-	-	-	-	-	-	-	-	-	-	-	-	-	-	-	-	-	-	-	-	-	-	-	-	-	-	-	-
16PM0296_SR	0	-	-	-	-	-	-	-	-	-	-	-	-	-	-	-	-	-	-	-	-	-	-	-	-	-	-	-	-	-
16PM0296_LR	0	-	-	-	-	-	-	-	-	-	-	-	-	-	-	-	-	-	-	-	-	-	-	-	-	-	-	-	-	-
16PM0296_LR_SR	0	-	-	-	-	-	-	-	-	-	-	-	-	-	-	-	-	-	-	-	-	-	-	-	-	-	-	-	-	-
17PM0009_SR	0	-	-	-	-	-	-	-	-	-	-	-	-	-	-	-	-	-	-	-	-	-	-	-	-	-	-	-	-	-
17PM0009_LR	0	-	-	-	-	-	-	-	-	-	-	-	-	-	-	-	99.89	-	-	-	-	-	-	-	-	-	-	-	-	-
17PM0009_LR_SR	0	-	-	-	-	-	-	-	-	-	-	-	-	-	-	-	-	-	-	-	-	-	-	-	-	-	-	-	-	-
17PM0024_SR	0	-	-	-	-	-	-	-	-	-	-	-	-	-	-	-	-	-	-	-	-	-	-	-	-	-	-	-	-	-
17PM0024_LR	0	-	-	-	-	-	-	-	-	-	-	-	-	-	-	-	-	-	-	-	-	-	-	-	-	-	-	-	-	-
17PM0024_LR_SR	0	-	-	-	-	-	-	-	-	-	-	-	-	-	-	-	-	-	-	-	-	-	-	-	-	-	-	-	-	-
17PM0051_SR	0	-	-	-	-	-	-	-	-	-	-	-	-	-	-	-	-	-	-	-	-	-	-	-	-	-	-	-	-	-
17PM0051_LR	0	-	-	-	-	-	-	-	-	-	-	-	-	-	-	-	-	-	-	-	-	-	-	-	-	-	-	-	-	-
17PM0051_LR_SR	0	-	-	-	-	-	-	-	-	-	-	-	-	-	-	-	-	-	-	-	-	-	-	-	-	-	-	-	-	-
17PM0053_SR	0	-	-	-	-	-	-	-	-	-	-	-	-	-	-	-	-	-	-	-	-	100	-	-	-	-	-	-	-	-
17PM0053_LR	0	-	-	-	-	-	-	-	-	-	-	-	-	-	-	-	-	-	-	-	-	100	-	-	-	-	-	-	-	-
17PM0053_LR_SR	0	-	-	-	-	-	-	-	-	-	-	-	-	-	-	-	-	-	-	-	-	100	-	-	-	-	-	-	-	-
17PM0054_SR	0	-	-	-	-	-	-	-	-	-	-	-	-	-	-	-	-	-	-	-	-	-	-	-	-	-	-	-	-	-
17PM0054_LR	0	-	-	-	-	-	-	-	-	-	-	-	-	-	-	-	-	-	-	-	-	-	-	-	-	-	-	-	-	-
17PM0054_LR_SR	0	-	-	-	-	-	-	-	-	-	-	-	-	-	-	-	-	-	-	-	-	-	-	-	-	-	-	-	-	-
17PM0072_SR	0	-	-	-	-	-	-	-	-	-	-	-	-	-	-	-	-	-	-	-	-	-	-	-	-	-	-	-	-	-
17PM0072_LR	0	-	-	-	-	-	-	-	-	-	-	-	-	-	-	-	-	-	-	-	-	-	-	-	-	-	-	-	-	-
17PM0072_LR_SR	0	-	-	-	-	-	-	-	-	-	-	-	-	-	-	-	-	-	-	-	-	-	-	-	-	-	-	-	-	-
17PM0167_SR	1	-	-	-	-	-	-	-	-	-	-	-	-	-	100	-	-	-	-	-	-	-	-	-	-	-	-	-	-	-
17PM0167_LR	1	-	-	-	-	-	-	-	-	-	-	-	-	-	100	-	-	-	-	-	-	-	-	-	-	-	-	-	-	-
17PM0167_LR_SR	1	-	-	-	-	-	-	-	-	-	-	-	-	-	100	-	-	-	-	-	-	-	-	-	-	-	-	-	-	-
17PM0271_SR	0	-	-	-	-	-	-	-	-	-	-	-	-	-	-	-	-	-	-	-	-	-	-	-	-	-	-	-	-	-
17PM0271_LR	0	-	-	-	-	-	-	-	-	-	-	-	-	-	-	-	-	-	-	-	-	-	-	-	-	-	-	-	-	-
17PM0271_LR_SR	0	-	-	-	-	-	-	-	-	-	-	-	-	-	-	-	-	-	-	-	-	-	-	-	-	-	-	-	-	-
17PM0282_SR	5	-	-	100	100	100	100	100	-	-	-	-	-	-	-	-	-	-	-	-	-	-	-	-	-	-	-	-	-	-
17PM0282_LR	5	-	-	100	100	100	100	100	-	-	-	-	-	-	-	-	-	-	-	-	-	-	-	-	-	-	-	-	-	-
17PM0282_LR_SR	5	-	-	100	100	100	100	100	-	-	-	-	-	-	-	-	-	-	-	-	-	-	-	-	-	-	-	-	-	-
17PM0296_SR	5	-	-	-	-	-	-	-	100	100	100	100	100	-	-	-	-	-	-	-	-	-	-	-	-	-	-	-	-	-
17PM0296_LR	5	-	-	-	-	-	-	-	100	100	100	100	100	-	-	-	-	-	-	-	-	-	-	-	-	-	-	-	-	-
17PM0296_LR_SR	5	-	-	-	-	-	-	-	100	100	100	99.28	100	-	-	-	-	-	-	-	-	-	-	-	-	-	-	-	-	-
18PM0004_SR	0	-	-	-	-	-	-	-	-	-	-	-	-	-	-	-	-	-	-	-	-	-	-	-	-	-	-	-	-	-
18PM0004_LR	0	-	-	-	-	-	-	-	-	-	-	-	-	-	-	-	-	-	-	-	-	-	-	-	-	-	-	-	-	-
18PM0004_LR_SR	0	-	-	-	-	-	-	-	-	-	-	-	-	-	-	-	-	-	-	-	-	-	-	-	-	-	-	-	-	-
18PM0007_SR	0	-	-	-	-	-	-	-	-	-	-	-	-	-	-	-	-	-	-	-	-	-	-	-	-	-	-	-	-	-
18PM0007_LR	0	-	-	-	-	-	-	-	-	-	-	-	-	-	-	-	-	-	-	-	-	-	-	-	-	-	-	-	-	-
18PM0007_LR_SR	0	-	-	-	-	-	-	-	-	-	-	-	-	-	-	-	-	-	-	-	-	-	-	-	-	-	-	-	-	-
18PM0031_SR	0	-	-	-	-	-	-	-	-	-	-	-	-	-	-	-	-	-	-	-	-	-	-	-	-	-	-	-	-	-
18PM0031_LR	0	-	-	-	-	-	-	-	-	-	-	-	-	-	-	-	-	-	-	-	-	-	-	-	-	-	-	-	-	-
18PM0031_LR_SR	0	-	-	-	-	-	-	-	-	-	-	-	-	-	-	-	-	-	-	-	-	-	-	-	-	-	-	-	-	-
18PM0045_SR	1	-	-	-	-	-	-	-	-	-	-	-	-	-	-	-	-	-	-	-	-	-	-	-	-	-	-	100	-	-
18PM0045_LR	1	-	-	-	-	-	-	-	-	-	-	-	-	-	-	-	-	-	-	-	-	-	-	-	-	-	-	100	-	-
18PM0045_LR_SR	1	-	-	-	-	-	-	-	-	-	-	-	-	-	-	-	-	-	-	-	-	-	-	-	-	-	-	100	-	-
18PM0092_SR	9	-	-	-	-	-	-	100	-	-	-	-	100	-	-	100	99.89	-	-	-	-	-	100	100	100	100	100	-	-	-
18PM0092_LR	9	-	-	-	-	-	-	100	-	-	-	-	100	-	-	100	99.89	-	-	-	-	-	100	100	100	100	100	-	-	-
18PM0092_LR_SR	9	-	-	-	-	-	-	97.72	-	-	-	-	100	-	-	98.75	99.32	-	-	-	-	-	99.24	100	100	98.81	100	-	-	-
18PM0135_SR	0	-	-	-	-	-	-	-	-	-	-	-	-	-	-	-	-	-	-	-	-	-	-	-	-	-	-	-	-	-
18PM0135_LR	0	-	-	-	-	-	-	-	-	-	-	-	-	-	-	-	-	-	-	-	-	-	-	-	-	-	-	-	-	-
18PM0135_LR_SR	0	-	-	-	-	-	-	-	-	-	-	-	-	-	-	-	-	-	-	-	-	-	-	-	-	-	-	-	-	-
19PM0148_SR	5	-	-	100	-	-	-	-	-	-	-	-	-	-	-	100	-	-	-	-	-	-	100	-	-	-	-	-	99.89	-
19PM0148_LR	5	-	-	100	-	-	-	-	-	-	-	-	-	-	-	100	-	-	-	-	-	-	100	-	-	-	-	-	99.89	-
19PM0148_LR_SR	5	-	-	100	-	-	-	-	-	-	-	-	-	-	-	100	-	-	-	-	-	-	100	-	-	-	-	-	99.89	-
